# Supplementary material for: Visible light activation of C–Cl and C–F bonds in persistent organic pollutants using cerium(iii) triamidoamine complex
Source: Chem Sci. 2025 Jul 23;16(34):15510–7. doi: 10.1039/d5sc03626g (PMC12306684; doi:10.1039/d5sc03626g)
Supplement: SC-016-D5SC03626G-s001 [file SC-016-D5SC03626G-s001.xyz]

116
! [CeTRENTIPS] 1 !
Ce       6.298151000      6.498986000      8.354767000
Si       6.547390000      2.870214000      8.404666000
Si       6.537919000      8.264814000      5.179715000
Si       6.606317000      8.372443000     11.447273000
N        3.731161000      6.509074000      8.379889000
N        5.507459000      4.310824000      8.455291000
N        5.533458000      7.681203000     10.211032000
N        5.501024000      7.514773000      6.413614000
C        8.370044000      3.568385000      8.482029000
H        8.363206000      4.440047000      7.801016000
C        6.377884000     10.205385000      5.093104000
H        7.225822000     10.546988000      4.480557000
C        6.114314000      7.602057000      3.397520000
H        5.132674000      8.049977000      3.180743000
C        8.409794000      8.094639000     10.748676000
H        8.394871000      7.072418000     10.326052000
C        6.394647000      1.837161000      6.759500000
H        7.245238000      1.139314000      6.771008000
C        6.196540000     10.246062000     11.787466000
H        5.234651000     10.202273000     12.320481000
C        6.119631000      1.648597000      9.858934000
H        5.134835000      1.248575000      9.573030000
C        4.073146000      4.050784000      8.484597000
H        3.795212000      3.197917000      9.128957000
H        3.674303000      3.791938000      7.487287000
C        8.775184000      4.060235000      9.877473000
H        8.008829000      4.685203000     10.352507000
H        9.712809000      4.631328000      9.846831000
H        8.939806000      3.214710000     10.553946000
C        3.312822000      5.256071000      9.031808000
H        2.221643000      5.112531000      8.938480000
H        3.548121000      5.350430000     10.095792000
C        8.364503000      7.851548000      5.733937000
H        8.367312000      8.001786000      6.829357000
C        3.319945000      7.698702000      9.144833000
H        2.231965000      7.684788000      9.334697000
H        3.540443000      8.573709000      8.526599000
C        5.095434000     10.687005000      4.403354000
H        5.011212000     10.317711000      3.376076000
H        5.066604000     11.783955000      4.357882000
H        4.198311000     10.364692000      4.943478000
C        9.509326000      8.085293000     11.817740000
H        9.569410000      9.048975000     12.334937000
H       10.492872000      7.898425000     11.366791000
H        9.344978000      7.314919000     12.576253000
C        4.065907000      7.638273000      6.190847000
H        3.773377000      7.507812000      5.133586000
H        3.684639000      8.637962000      6.466506000
C        3.300297000      6.573788000      6.972528000
H        2.210300000      6.738543000      6.904226000
H        3.520859000      5.601598000      6.522973000
C        9.437325000      2.617046000      7.927319000
H        9.494922000      1.696021000      8.517494000
H       10.431224000      3.082679000      7.958021000
H        9.240740000      2.331679000      6.889979000
C        6.674704000      5.964993000     13.034444000
H        5.874559000      5.537413000     12.419836000
H        6.643983000      5.465838000     14.012103000
H        7.625933000      5.693189000     12.562566000
C        6.512153000      7.480983000     13.177231000
H        7.371514000      7.861289000     13.750021000
C        4.103222000      7.832271000     10.449032000
H        3.829689000      8.816428000     10.869012000
H        3.720009000      7.097644000     11.180076000
C        6.515538000     10.831843000      6.483390000
H        5.734760000     10.466422000      7.159923000
H        6.434275000     11.925994000      6.439857000
H        7.479971000     10.595829000      6.947186000
C        6.536315000      2.738581000      5.530121000
H        5.740211000      3.490978000      5.501443000
H        6.480575000      2.159494000      4.598831000
H        7.490668000      3.277407000      5.521093000
C        7.076898000      0.454513000      9.951724000
H        7.186217000     -0.067445000      8.994719000
H        6.720212000     -0.279773000     10.686134000
H        8.078181000      0.764179000     10.273902000
C        5.115805000      0.995888000      6.670957000
H        5.024597000      0.288284000      7.501202000
H        5.098466000      0.410877000      5.741640000
H        4.216884000      1.622234000      6.671714000
C        7.086183000      8.107573000      2.325174000
H        7.189206000      9.198348000      2.336405000
H        6.749628000      7.820994000      1.320025000
H        8.087163000      7.680959000      2.459461000
C        5.941977000      2.332783000     11.217157000
H        6.895579000      2.690156000     11.619526000
H        5.521010000      1.637392000     11.955493000
H        5.275112000      3.197999000     11.148501000
C        5.969673000     11.083300000     10.525977000
H        6.902619000     11.252978000      9.978793000
H        5.560232000     12.070467000     10.778416000
H        5.274904000     10.595970000      9.835207000
C        8.776897000      9.070216000      9.623620000
H        7.990216000      9.167512000      8.865115000
H        9.705496000      8.772599000      9.118387000
H        8.939866000     10.076499000     10.023681000
C        9.423197000      8.813924000      5.181436000
H       10.422546000      8.553238000      5.554147000
H        9.227781000      9.852018000      5.464895000
H        9.466406000      8.773813000      4.087697000
C        8.774466000      6.399618000      5.455483000
H        8.924084000      6.236550000      4.382747000
H        8.017424000      5.671131000      5.771473000
H        9.720852000      6.147097000      5.952272000
C        5.934947000      6.083447000      3.321012000
H        6.887358000      5.556002000      3.437229000
H        5.517914000      5.785426000      2.349827000
H        5.264361000      5.715988000      4.103966000
C        7.201790000     10.916806000     12.731074000
H        7.347425000     10.349699000     13.657077000
H        6.866435000     11.923663000     13.013200000
H        8.183641000     11.031262000     12.256315000
C        5.247549000      7.815859000     13.978176000
H        5.145659000      8.889539000     14.167349000
H        5.261898000      7.313596000     14.954694000
H        4.340075000      7.484775000     13.460807000

117
! [ClCeTRENTIPS] 2-Cl !
C        8.616345000      3.380634000     10.409397000
C        8.455698000      2.995231000      8.934731000
C        9.339404000      1.785126000      8.600892000
Si       6.612997000      2.764809000      8.388706000
C        5.558012000      1.722899000      9.656456000
C        5.238789000      2.447820000     10.967072000
N        5.808820000      4.389542000      8.178570000
C        4.418372000      4.228957000      7.720461000
C        3.474891000      5.142494000      8.487646000
N        3.920296000      6.541074000      8.393254000
C        3.502030000      7.170584000      7.130772000
C        4.482051000      8.261403000      6.725981000
N        5.855978000      7.740025000      6.639630000
Si       6.680265000      8.306897000      5.114817000
C        8.521989000      7.710839000      5.107475000
C        8.692930000      6.225513000      4.766597000
C        6.624708000      1.770623000      6.711968000
C        5.282087000      1.185973000      6.259113000
C        6.706198000     10.253355000      4.999012000
C        7.314662000     10.882977000      6.255341000
C        5.648564000      7.667795000      3.588479000
C        5.335380000      6.169177000      3.613480000
Ce       6.564992000      6.498637000      8.371578000
N        5.870039000      7.423849000     10.296997000
C        4.493261000      7.111922000     10.712955000
C        3.514645000      7.328190000      9.568299000
Si       6.730493000      8.441049000     11.543189000
C        6.862563000      7.500385000     13.244876000
C        5.559443000      7.366574000     14.040347000
C        8.533972000      8.806926000     10.944853000
C        8.610235000      9.826765000      9.803032000
C        5.679717000     10.052314000     11.868820000
C        6.363050000     10.983346000     12.877977000
C        5.380311000     10.934057000      4.640639000
C        6.277447000      8.079204000      2.251207000
C        9.493041000      9.200397000     12.076948000
C        7.267781000      2.587309000      5.587604000
C        5.276520000     10.816976000     10.605142000
C        6.173634000      0.343490000      9.923384000
C        9.433725000      8.563257000      4.213257000
C        7.533512000      6.135110000     13.072180000
H        8.828165000      3.839744000      8.341271000
H        7.396073000     10.441330000      4.162751000
H        4.687233000      8.197912000      3.667452000
H        8.894590000      7.851750000     10.542627000
H        7.286810000      0.918944000      6.928772000
H        4.753544000      9.691290000     12.340015000
H        4.601918000      1.550236000      9.139917000
H        4.040742000      3.205041000      7.855730000
H        4.329854000      4.424594000      6.639133000
H        7.986354000      4.228556000     10.696262000
H        9.654281000      3.666818000     10.618486000
H        8.364911000      2.544867000     11.072204000
H        2.434689000      5.038413000      8.134535000
H        3.494156000      4.850566000      9.541527000
H        8.871033000      7.844443000      6.139747000
H        2.480752000      7.082748000      9.864979000
H        3.535280000      8.386395000      9.293362000
H        4.919757000     10.514426000      3.739940000
H        5.538254000     12.004599000      4.454220000
H        4.650457000     10.860797000      5.454108000
H        9.200410000     10.136333000     12.565046000
H       10.503380000      9.348198000     11.674558000
H        9.563866000      8.430189000     12.850651000
H        4.119146000      8.667831000      5.770561000
H        4.421765000      9.101340000      7.436781000
H        2.472737000      7.559974000      7.210316000
H        3.504373000      6.402919000      6.351704000
H        9.004086000      0.873209000      9.107487000
H       10.370856000      1.974579000      8.924579000
H        9.372301000      1.575197000      7.527552000
H        6.901585000      5.464073000     12.479321000
H        7.706037000      5.650788000     14.042241000
H        8.500219000      6.207160000     12.562714000
H        7.536772000      8.136519000     13.837479000
H        4.146930000      7.737191000     11.548923000
H        4.415080000      6.075262000     11.079764000
H        6.665207000     10.728985000      7.124426000
H        7.446024000     11.966047000      6.132715000
H        8.293173000     10.457359000      6.501252000
H        6.647391000      3.452844000      5.328250000
H        7.387306000      1.985597000      4.677055000
H        8.256965000      2.967127000      5.864542000
H        6.376480000     -0.208136000      8.999105000
H        5.500013000     -0.273750000     10.532178000
H        7.117701000      0.425109000     10.473363000
H        4.798624000      0.586406000      7.037964000
H        5.423581000      0.532291000      5.388295000
H        4.578116000      1.968202000      5.955164000
H        6.474937000      9.155145000      2.195991000
H        5.615530000      7.824327000      1.413216000
H        7.227085000      7.560571000      2.078066000
H        6.130175000      2.563344000     11.591331000
H        4.501040000      1.886995000     11.556016000
H        4.835556000      3.449970000     10.790475000
H        6.143177000     11.273179000     10.116899000
H        4.574744000     11.626907000     10.844616000
H        4.796323000     10.165746000      9.868421000
H        7.915617000      9.602255000      8.986505000
H        9.619085000      9.845050000      9.372960000
H        8.384262000     10.840404000     10.153512000
H       10.462965000      8.185314000      4.262015000
H        9.461108000      9.612402000      4.522265000
H        9.129247000      8.533785000      3.160918000
H        8.475592000      6.029810000      3.710461000
H        8.044883000      5.573274000      5.360613000
H        9.725459000      5.907814000      4.955514000
H        6.231900000      5.564835000      3.444452000
H        4.614093000      5.906385000      2.828440000
H        4.912334000      5.860200000      4.574491000
H        6.642429000     10.465602000     13.801740000
H        5.700452000     11.813804000     13.154763000
H        7.273453000     11.425770000     12.458598000
H        5.062712000      8.329518000     14.200744000
H        5.756602000      6.935402000     15.030639000
H        4.845448000      6.701667000     13.542238000
Cl       9.209079000      6.430201000      8.374619000

117
! [BrCeTRENTIPS] 2-Br !
C        8.593155000      3.574060000     10.458118000
C        8.502303000      3.049673000      9.021319000
C        9.395475000      1.813107000      8.850187000
Si       6.692246000      2.789825000      8.395171000
C        5.551018000      1.820108000      9.643681000
C        5.222069000      2.575134000     10.934462000
N        5.932970000      4.415470000      8.066460000
C        4.576573000      4.280986000      7.507347000
C        3.573577000      5.106441000      8.300656000
N        3.991256000      6.517350000      8.337102000
C        3.557813000      7.256049000      7.140060000
C        4.557296000      8.356269000      6.814099000
N        5.907438000      7.796940000      6.628807000
Si       6.654754000      8.331711000      5.051817000
C        8.411967000      7.544420000      4.881291000
C        8.401374000      6.034815000      4.621268000
C        6.790873000      1.695027000      6.784649000
C        5.470363000      1.104334000      6.276998000
C        6.880052000     10.265694000      4.995167000
C        7.729589000     10.770326000      6.164326000
C        5.430281000      7.869002000      3.604334000
C        5.048278000      6.386657000      3.543320000
Ce       6.648896000      6.525940000      8.320545000
N        5.940558000      7.337258000     10.288026000
C        4.584970000      6.918346000     10.687537000
C        3.578613000      7.189162000      9.579640000
Si       6.708933000      8.392472000     11.566366000
C        6.796992000      7.483900000     13.288996000
C        5.472361000      7.311858000     14.040289000
C        8.523937000      8.823913000     11.054707000
C        8.621351000      9.854929000      9.924969000
C        5.567916000      9.955044000     11.815241000
C        6.095654000     10.904021000     12.899529000
C        5.590952000     11.086021000      4.872868000
C        5.927511000      8.356413000      2.237079000
C        9.408061000      9.248979000     12.235565000
C        7.526765000      2.413786000      5.650480000
C        5.252265000     10.723695000     10.528790000
C        6.091086000      0.418624000      9.957518000
C        9.307789000      8.252977000      3.855905000
C        7.538470000      6.147889000     13.191850000
H        8.909387000      3.833005000      8.367794000
H        7.452835000     10.424276000      4.069153000
H        4.511986000      8.431647000      3.830478000
H        8.937121000      7.883339000     10.666832000
H        7.417156000      0.849983000      7.108259000
H        4.617299000      9.541717000     12.184892000
H        4.605726000      1.686973000      9.095706000
H        4.212633000      3.243580000      7.511748000
H        4.554452000      4.586376000      6.448931000
H        7.942958000      4.436757000     10.638839000
H        9.617349000      3.893008000     10.685274000
H        8.318947000      2.800964000     11.184976000
H        2.553402000      5.010929000      7.892198000
H        3.552131000      4.729147000      9.326822000
H        8.873523000      7.696379000      5.866390000
H        2.560102000      6.881929000      9.871451000
H        3.555413000      8.266612000      9.394168000
H        4.955364000     10.754285000      4.044705000
H        5.823923000     12.144840000      4.699226000
H        4.995091000     11.040435000      5.790964000
H        9.043536000     10.162011000     12.719139000
H       10.426929000      9.454662000     11.883816000
H        9.482702000      8.473757000     13.003670000
H        4.183500000      8.877909000      5.921905000
H        4.547208000      9.115603000      7.612373000
H        2.538341000      7.655116000      7.274439000
H        3.530036000      6.558694000      6.298523000
H        9.039581000      0.959938000      9.438733000
H       10.414288000      2.037682000      9.190498000
H        9.467740000      1.490243000      7.807410000
H        6.958782000      5.421142000     12.612450000
H        7.705125000      5.714240000     14.186552000
H        8.515264000      6.245849000     12.706811000
H        7.415426000      8.167513000     13.889850000
H        4.220961000      7.444334000     11.581413000
H        4.563893000      5.850281000     10.956931000
H        7.195854000     10.646628000      7.112898000
H        7.959408000     11.838341000      6.055760000
H        8.680505000     10.234590000      6.252600000
H        6.937960000      3.260309000      5.281164000
H        7.699740000      1.740204000      4.800950000
H        8.499505000      2.806289000      5.964720000
H        6.302903000     -0.162376000      9.053905000
H        5.368114000     -0.153729000     10.553427000
H        7.016958000      0.470111000     10.541386000
H        4.899170000      0.598819000      7.063122000
H        5.659881000      0.365268000      5.487458000
H        4.826070000      1.873766000      5.837690000
H        6.169407000      9.424296000      2.233630000
H        5.164971000      8.191277000      1.464602000
H        6.824900000      7.813054000      1.921502000
H        6.095037000      2.651970000     11.589984000
H        4.435618000      2.059510000     11.501207000
H        4.877375000      3.594195000     10.734034000
H        6.128318000     11.262229000     10.155001000
H        4.463208000     11.467686000     10.700248000
H        4.916851000     10.057264000      9.728281000
H        7.978469000      9.613334000      9.072138000
H        9.648094000      9.910108000      9.544354000
H        8.344111000     10.856857000     10.272091000
H       10.307693000      7.800876000      3.858203000
H        9.435068000      9.317328000      4.074650000
H        8.919133000      8.167276000      2.834906000
H        8.077808000      5.805864000      3.599592000
H        7.739573000      5.489068000      5.302194000
H        9.407345000      5.617374000      4.748477000
H        5.886114000      5.770272000      3.203833000
H        4.220317000      6.223492000      2.840914000
H        4.739703000      6.000448000      4.519846000
H        6.292415000     10.393007000     13.848032000
H        5.370857000     11.703148000     13.103081000
H        7.026699000     11.389482000     12.586527000
H        4.911403000      8.248543000     14.125999000
H        5.654975000      6.948990000     15.060305000
H        4.822158000      6.575431000     13.555890000
Br       9.475516000      6.551116000      8.290214000

117
! [FCeTRENTIPS] 2-F !
C        8.787231000      3.754680000     10.157033000
C        8.499748000      3.322111000      8.714008000
C        9.489715000      2.232459000      8.279669000
Si       6.645085000      2.838686000      8.409054000
C        5.893215000      1.723503000      9.819038000
C        5.588483000      2.477183000     11.116672000
N        5.665506000      4.359337000      8.290126000
C        4.243888000      4.096395000      8.045447000
C        3.357226000      5.138463000      8.716531000
N        3.774945000      6.503875000      8.361859000
C        3.343159000      6.886085000      7.008344000
C        4.229611000      7.986057000      6.436810000
N        5.649843000      7.629469000      6.515457000
Si       6.608157000      8.286233000      5.122683000
C        8.458943000      7.739110000      5.323396000
C        8.709794000      6.271502000      4.954999000
C        6.566984000      1.795371000      6.764815000
C        5.244535000      1.061172000      6.517332000
C        6.572649000     10.233900000      5.085000000
C        7.020882000     10.820072000      6.426509000
C        5.795691000      7.675845000      3.459555000
C        5.461852000      6.181569000      3.438461000
Ce       6.394044000      6.502940000      8.334063000
N        5.687148000      7.521740000     10.230892000
C        4.270673000      7.432481000     10.598742000
C        3.367195000      7.490786000      9.373644000
Si       6.674133000      8.377844000     11.485987000
C        6.598759000      7.483673000     13.215147000
C        5.280030000      7.648129000     13.979857000
C        8.526436000      8.393794000     10.907622000
C        8.811837000      9.433754000      9.817367000
C        5.927995000     10.157210000     11.762679000
C        6.769207000     10.999801000     12.728984000
C        5.245032000     10.855181000      4.636891000
C        6.614903000      8.081496000      2.228177000
C        9.523784000      8.551864000     12.063821000
C        6.955386000      2.640280000      5.548029000
C        5.620042000     10.923269000     10.473025000
C        6.731630000      0.466917000     10.083823000
C        9.444938000      8.648322000      4.576863000
C        6.978124000      6.004381000     13.101342000
H        8.683383000      4.197703000      8.077789000
H        7.326434000     10.502906000      4.330120000
H        4.842543000      8.221883000      3.402459000
H        8.705696000      7.406999000     10.460082000
H        7.341793000      1.026144000      6.900396000
H        4.965076000      9.969186000     12.260844000
H        4.929451000      1.383505000      9.411488000
H        3.916162000      3.118589000      8.433635000
H        4.022971000      4.062010000      6.965243000
H        8.086570000      4.513777000     10.519628000
H        9.796791000      4.175552000     10.239893000
H        8.728218000      2.905823000     10.847508000
H        2.294132000      4.977512000      8.466178000
H        3.458532000      5.029154000      9.800273000
H        8.677384000      7.835946000      6.394740000
H        2.308368000      7.349599000      9.652760000
H        3.458027000      8.484513000      8.925876000
H        4.920474000     10.489362000      3.657138000
H        5.336673000     11.946819000      4.560958000
H        4.438729000     10.652926000      5.350266000
H        9.384549000      9.495678000     12.602705000
H       10.551883000      8.549511000     11.679177000
H        9.451131000      7.740392000     12.794377000
H        3.885120000      8.153151000      5.403734000
H        4.025640000      8.935619000      6.959740000
H        2.281657000      7.189587000      7.008345000
H        3.432264000      6.004715000      6.366760000
H        9.348281000      1.300357000      8.837903000
H       10.520534000      2.563593000      8.460228000
H        9.408413000      1.994753000      7.214724000
H        6.244226000      5.454581000     12.501094000
H        7.017556000      5.526628000     14.089203000
H        7.956325000      5.863523000     12.629188000
H        7.378775000      7.986619000     13.806508000
H        3.946598000      8.254664000     11.256819000
H        4.062251000      6.511542000     11.169442000
H        6.323693000     10.546899000      7.226970000
H        7.064847000     11.916517000      6.388232000
H        8.013044000     10.462368000      6.722253000
H        6.235007000      3.449708000      5.383889000
H        6.981279000      2.032874000      4.633700000
H        7.942409000      3.100977000      5.662509000
H        6.927569000     -0.103249000      9.169002000
H        6.219678000     -0.205308000     10.784918000
H        7.700508000      0.717460000     10.530494000
H        4.967011000      0.405859000      7.349427000
H        5.315997000      0.432330000      5.619918000
H        4.415398000      1.757542000      6.352095000
H        6.826159000      9.156250000      2.203569000
H        6.079874000      7.831989000      1.302410000
H        7.575297000      7.555134000      2.195183000
H        6.504339000      2.776848000     11.635600000
H        5.013323000      1.849137000     11.809834000
H        5.011121000      3.388121000     10.928234000
H        6.533978000     11.229983000      9.954575000
H        5.046804000     11.835362000     10.685980000
H        5.037569000     10.316252000      9.772289000
H        8.106818000      9.376248000      8.982271000
H        9.818125000      9.293091000      9.404199000
H        8.760547000     10.453626000     10.214938000
H       10.474533000      8.305467000      4.741707000
H        9.392531000      9.687744000      4.914263000
H        9.273184000      8.642922000      3.494812000
H        8.625378000      6.108342000      3.874508000
H        8.008957000      5.585818000      5.441576000
H        9.721178000      5.967849000      5.252287000
H        6.367133000      5.567266000      3.411620000
H        4.867736000      5.924140000      2.551612000
H        4.893359000      5.880319000      4.324078000
H        6.963137000     10.479620000     13.673457000
H        6.260521000     11.941832000     12.972574000
H        7.739208000     11.263117000     12.292727000
H        5.002752000      8.698463000     14.117704000
H        5.356099000      7.198946000     14.979059000
H        4.448233000      7.149728000     13.470265000
F        8.477730000      6.506144000      8.282968000

128
! [[CeTRENTIPS] PhCl (1 + C6H5Cl) !
C        8.357565000      3.768309000      9.845515000
C        7.914455000      3.199908000      8.491727000
C        8.883178000      2.101196000      8.037505000
Si       6.032140000      2.683874000      8.446186000
C        5.490765000      1.602845000      9.975696000
C        5.367205000      2.390512000     11.282600000
N        5.138787000      4.218618000      8.392346000
C        3.685036000      4.103560000      8.405035000
C        3.042751000      5.338627000      9.032246000
N        3.567673000      6.587199000      8.451442000
C        3.049812000      6.818180000      7.090828000
C        3.915744000      7.803647000      6.309828000
N        5.325517000      7.438298000      6.387492000
Si       6.329461000      7.945415000      5.012088000
C        8.110831000      7.254104000      5.416598000
C        8.226386000      5.734138000      5.249795000
C        5.779407000      1.563274000      6.872796000
C        4.404154000      0.887500000      6.812325000
C        6.496339000      9.876397000      4.813916000
C        6.948404000     10.532545000      6.121268000
C        5.598070000      7.290097000      3.329218000
C        5.147314000      5.827773000      3.374097000
Ce       6.137475000      6.315275000      8.256495000
N        5.627810000      7.528791000     10.177018000
C        4.234475000      7.728484000     10.558442000
C        3.328385000      7.745789000      9.330553000
Si       6.832959000      8.224781000     11.282262000
C        6.843742000      7.410892000     13.054534000
C        5.659491000      7.833858000     13.932626000
C        8.562036000      7.859553000     10.450455000
C        8.877814000      8.789594000      9.272690000
C        6.505962000     10.123719000     11.570266000
C        7.594944000     10.803356000     12.408600000
C        5.230731000     10.554989000      4.277499000
C        6.510116000      7.560253000      2.127188000
C        9.738222000      7.838213000     11.434775000
C        6.055055000      2.343390000      5.584686000
C        6.209301000     10.910581000     10.290776000
C        6.348716000      0.345312000     10.157353000
C        9.249939000      7.954504000      4.665778000
C        6.930266000      5.885296000     12.967310000
H        7.998705000      4.004832000      7.738622000
H        7.290248000     10.024110000      4.066276000
H        4.692190000      7.899331000      3.188954000
H        8.476499000      6.828808000     10.059243000
H        6.532975000      0.765700000      6.955388000
H        5.584698000     10.133122000     12.172366000
H        4.477709000      1.264900000      9.709356000
H        3.318829000      3.241824000      8.990907000
H        3.272198000      3.950249000      7.391714000
H        7.657095000      4.507104000     10.255475000
H        9.349307000      4.235725000      9.780020000
H        8.428701000      2.973972000     10.596292000
H        1.942331000      5.302273000      8.943595000
H        3.288937000      5.345766000     10.097945000
H        8.262273000      7.495168000      6.485287000
H        2.264195000      7.797923000      9.622160000
H        3.559455000      8.645011000      8.752037000
H        4.924098000     10.156073000      3.305110000
H        5.391522000     11.633935000      4.150375000
H        4.385902000     10.435687000      4.964822000
H        9.868060000      8.812134000     11.919413000
H       10.677798000      7.607960000     10.916037000
H        9.605252000      7.093299000     12.224622000
H        3.518070000      7.804071000      5.279350000
H        3.730648000      8.827257000      6.682717000
H        1.999397000      7.157729000      7.129424000
H        3.067761000      5.858334000      6.566650000
H        8.837288000      1.230145000      8.699930000
H        9.919585000      2.463690000      8.049685000
H        8.668733000      1.754139000      7.022810000
H        6.067003000      5.473600000     12.432552000
H        6.951450000      5.427517000     13.965394000
H        7.830162000      5.552059000     12.438453000
H        7.760306000      7.777210000     13.540675000
H        4.054446000      8.685581000     11.079297000
H        3.882221000      6.954432000     11.263636000
H        6.218874000     10.360515000      6.920858000
H        7.063398000     11.618536000      6.005333000
H        7.910055000     10.139034000      6.469310000
H        5.369456000      3.192649000      5.484974000
H        5.927898000      1.708487000      4.697696000
H        7.075158000      2.742659000      5.554815000
H        6.418727000     -0.249304000      9.239792000
H        5.933403000     -0.306179000     10.937794000
H        7.370344000      0.597272000     10.465163000
H        4.209731000      0.260037000      7.688271000
H        4.325941000      0.243029000      5.926527000
H        3.594377000      1.622750000      6.746429000
H        6.808211000      8.612261000      2.057839000
H        6.008902000      7.299583000      1.185557000
H        7.426684000      6.960517000      2.175550000
H        6.346359000      2.697755000     11.664489000
H        4.891687000      1.783654000     12.064659000
H        4.771336000      3.299209000     11.150938000
H        7.106734000     11.039128000      9.676960000
H        5.831962000     11.915048000     10.524438000
H        5.463261000     10.404442000      9.669997000
H        8.042408000      8.893274000      8.569684000
H        9.756472000      8.442656000      8.713253000
H        9.104144000      9.800705000      9.628033000
H       10.224669000      7.556228000      4.976501000
H        9.262617000      9.033466000      4.844916000
H        9.167503000      7.800726000      3.584426000
H        8.221415000      5.457780000      4.189851000
H        7.393206000      5.183861000      5.705640000
H        9.163892000      5.352375000      5.675923000
H        5.998223000      5.142640000      3.449351000
H        4.595415000      5.558104000      2.463741000
H        4.497775000      5.632945000      4.233183000
H        7.786009000     10.277101000     13.350439000
H        7.312409000     11.834051000     12.661352000
H        8.545168000     10.859076000     11.864402000
H        5.610853000      8.918520000     14.074335000
H        5.732187000      7.378447000     14.929365000
H        4.703282000      7.514140000     13.503465000
Cl      13.096093000      6.221640000      7.707955000
C       13.758846000      7.662937000      8.464507000
C       14.153737000      7.608507000      9.798224000
C       14.676177000      8.757100000     10.391186000
C       14.800384000      9.936789000      9.658860000
C       14.400136000      9.969152000      8.323776000
C       13.875228000      8.830046000      7.715161000
H       14.054978000      6.684594000     10.357658000
H       14.986364000      8.724192000     11.431715000
H       15.208197000     10.827803000     10.126772000
H       14.494526000     10.884630000      7.746698000
H       13.561215000      8.843432000      6.677157000
