# Supplementary material for: Visible light activation of C–Cl and C–F bonds in persistent organic pollutants using cerium(iii) triamidoamine complex
Source: Chem Sci. 2025 Jul 23;16(34):15510–7. doi: 10.1039/d5sc03626g (PMC12306684; doi:10.1039/d5sc03626g)
Supplement: SC-016-D5SC03626G-s003 [file SC-016-D5SC03626G-s003.cif]

# Supplementary Information (SI) for Chemical Science.
# This journal is © The Royal Society of Chemistry 2025

####################################################################### 
# 
# This file contains crystal structure data downloaded from the 
# Cambridge Structural Database (CSD) hosted by the Cambridge 
# Crystallographic Data Centre (CCDC).
# 
# Full information about CCDC data access policies and citation 
# guidelines are available at http://www.ccdc.cam.ac.uk/access/V1 
# 
# Audit and citation data items may have been added by the CCDC. 
# Please retain this information to preserve the provenance of 
# this file and to allow appropriate attribution of the data. 
# 
#######################################################################

data_1_LiI_THF4
_database_code_depnum_ccdc_archive 'CCDC 2387121'
loop_
_audit_author_name
_audit_author_address
'Nicolas Casaretto'
;CNRS Ecole Polytechnique
France
;
_audit_update_record             
;
2024-09-27 deposited with the CCDC.	2025-07-15 downloaded from the CCDC.
;
# start Validation Reply Form
_vrf_PLAT230_1_LiI_THF4          
;
PROBLEM: Hirshfeld Test Diff for    O1       --C37      .       10.0 s.u.
RESPONSE: This is explained by the high displacement of the THF atoms around the Li. Intermolecular distances and angles for those atoms are not discussed in the publication.
;
# Added during the CSD deposition process: Friday 27 September 2024 02:56 PM
# end Validation Reply Form

_audit_creation_date             2024-09-25
_audit_creation_method           
;
Olex2 1.5
(compiled 2024.02.16 svn.r378c4104 for OlexSys, GUI svn.r6928)
;
_shelx_SHELXL_version_number     2018/3
_chemical_name_common            ?
_chemical_name_systematic        ?
_chemical_formula_moiety         'C33 H75 Ce I N4 Si3, C16 H32 Li O4'
_chemical_formula_sum            'C49 H107 Ce I Li N4 O4 Si3'
_chemical_formula_weight         1174.61
_chemical_absolute_configuration rmad
_chemical_melting_point          ?
loop_
_atom_type_symbol
_atom_type_description
_atom_type_scat_dispersion_real
_atom_type_scat_dispersion_imag
_atom_type_scat_source
C C 0.0033 0.0016 'International Tables Vol C Tables 4.2.6.8 and 6.1.1.4'
H H 0.0000 0.0000 'International Tables Vol C Tables 4.2.6.8 and 6.1.1.4'
Ce Ce -0.2486 2.6331 'International Tables Vol C Tables 4.2.6.8 and 6.1.1.4'
I I -0.4742 1.8119 'International Tables Vol C Tables 4.2.6.8 and 6.1.1.4'
Li Li -0.0003 0.0001 'International Tables Vol C Tables 4.2.6.8 and 6.1.1.4'
N N 0.0061 0.0033 'International Tables Vol C Tables 4.2.6.8 and 6.1.1.4'
O O 0.0106 0.0060 'International Tables Vol C Tables 4.2.6.8 and 6.1.1.4'
Si Si 0.0817 0.0704 'International Tables Vol C Tables 4.2.6.8 and 6.1.1.4'

_shelx_space_group_comment       
;
The symmetry employed for this shelxl refinement is uniquely defined
by the following loop, which should always be used as a source of
symmetry information in preference to the above space-group names.
They are only intended as comments.
;
_space_group_crystal_system      orthorhombic
_space_group_IT_number           33
_space_group_name_H-M_alt        'P n a 21'
_space_group_name_Hall           'P 2c -2n'
loop_
_space_group_symop_operation_xyz
'x, y, z'
'-x, -y, z+1/2'
'x+1/2, -y+1/2, z'
'-x+1/2, y+1/2, z+1/2'

_cell_length_a                   17.7985(6)
_cell_length_b                   17.8628(8)
_cell_length_c                   19.3154(6)
_cell_angle_alpha                90
_cell_angle_beta                 90
_cell_angle_gamma                90
_cell_volume                     6141.0(4)
_cell_formula_units_Z            4
_cell_measurement_reflns_used    59840
_cell_measurement_temperature    150
_cell_measurement_theta_max      29.05
_cell_measurement_theta_min      2.28
_shelx_estimated_absorpt_T_max   ?
_shelx_estimated_absorpt_T_min   ?
_exptl_absorpt_coefficient_mu    1.342
_exptl_absorpt_correction_T_max  1.0000
_exptl_absorpt_correction_T_min  1.0000
_exptl_absorpt_correction_type   multi-scan
_exptl_absorpt_process_details   
;
STOE LANA, absorption correction by scaling of reflection intensities.
J. Koziskova, F. Hahn, J. Richter, J. Kozisek, "Comparison of different
absorption corrections on the model structure of tetrakis(\m~2~-acetato)-
diaqua-di-copper(II)", Acta Chimica Slovaca, vol. 9, no. 2, 2016, pp. 136 - 140.
;
_exptl_absorpt_special_details   ?
_exptl_crystal_colour            yellow
_exptl_crystal_colour_primary    yellow
_exptl_crystal_density_diffrn    1.270
_exptl_crystal_density_meas      ?
_exptl_crystal_density_method    'not measured'
_exptl_crystal_description       plate
_exptl_crystal_F_000             2468
_exptl_crystal_size_max          ?
_exptl_crystal_size_mid          ?
_exptl_crystal_size_min          ?
_exptl_transmission_factor_max   ?
_exptl_transmission_factor_min   ?
_diffrn_reflns_av_R_equivalents  0.0214
_diffrn_reflns_av_unetI/netI     0.0274
_diffrn_reflns_Laue_measured_fraction_full 0.953
_diffrn_reflns_Laue_measured_fraction_max 0.955
_diffrn_reflns_limit_h_max       21
_diffrn_reflns_limit_h_min       -22
_diffrn_reflns_limit_k_max       22
_diffrn_reflns_limit_k_min       -22
_diffrn_reflns_limit_l_max       24
_diffrn_reflns_limit_l_min       -24
_diffrn_reflns_number            42273
_diffrn_reflns_point_group_measured_fraction_full 0.941
_diffrn_reflns_point_group_measured_fraction_max 0.942
_diffrn_reflns_theta_full        25.242
_diffrn_reflns_theta_max         26.371
_diffrn_reflns_theta_min         2.280
_diffrn_ambient_temperature      150
_diffrn_detector                 'EIGER2 1M CDTE'
_diffrn_detector_area_resol_mean 13.33
_diffrn_measured_fraction_theta_full 0.953
_diffrn_measured_fraction_theta_max 0.955
_diffrn_measurement_details      
;
 593 frames, detector distance = 60 mm
;
_diffrn_measurement_device       'Eulerian 4-circle diffractometer'
_diffrn_measurement_device_type  'STOE STADIVARI'
_diffrn_measurement_method       'rotation method, \w scans'
_diffrn_radiation_collimation    '1.2 0.6 mm diameter'
_diffrn_radiation_monochromator  'Graded multilayer mirror'
_diffrn_radiation_polarisn_norm  270
_diffrn_radiation_probe          x-ray
_diffrn_radiation_type           'Mo K\a'
_diffrn_radiation_wavelength     0.71073
_diffrn_source                   Axo_Mo
_diffrn_source_current           1.000
_diffrn_source_power             0.050
_diffrn_source_voltage           50
_reflns_Friedel_coverage         0.915
_reflns_Friedel_fraction_full    0.929
_reflns_Friedel_fraction_max     0.929
_reflns_number_gt                10465
_reflns_number_total             11846
_reflns_special_details          
;
 Reflections were merged by SHELXL according to the crystal
 class for the calculation of statistics and refinement.
 
 _reflns_Friedel_fraction is defined as the number of unique
 Friedel pairs measured divided by the number that would be
 possible theoretically, ignoring centric projections and
 systematic absences. Completness statistics refer to single and
 composite reflections containing twin component 1 only.
;
_reflns_threshold_expression     'I > 2\s(I)'
_computing_cell_refinement       
;
X-Area Recipe 1.37.0.0 (STOE, 2021)
;
_computing_data_collection       
;
X-Area Pilatus3_SV 1.31.175.0 (STOE, 2021)
;
_computing_data_reduction        
;
X-Area Integrate 2.5.1.0 (STOE, 2021)
X-Area X-Red 2.3.0.0 (STOE, 2021)
;
_computing_molecular_graphics    'Olex2 1.5 (Dolomanov et al., 2009)'
_computing_publication_material  
;
STOE & Cie GmbH, X-Area, software package for collecting single-crystal or
multi-domain crystal data on STOE area-detector diffractometers, for image 
processing, for the correction and scaling of reflection intensities and 
for outlier rejection, version 2.0, Darmstadt 2021
;
_computing_structure_refinement  'SHELXL 2018/3 (Sheldrick, 2015)'
_computing_structure_solution    'SHELXT 2018/2 (Sheldrick, 2018)'
_refine_diff_density_max         1.114
_refine_diff_density_min         -0.917
_refine_diff_density_rms         0.079
_refine_ls_abs_structure_details 
;
 Refined as an inversion twin.
;
_refine_ls_abs_structure_Flack   0.134(17)
_refine_ls_extinction_coef       .
_refine_ls_extinction_method     none
_refine_ls_goodness_of_fit_ref   1.085
_refine_ls_hydrogen_treatment    constr
_refine_ls_matrix_type           full
_refine_ls_number_parameters     619
_refine_ls_number_reflns         11846
_refine_ls_number_restraints     136
_refine_ls_R_factor_all          0.0417
_refine_ls_R_factor_gt           0.0331
_refine_ls_restrained_S_all      1.097
_refine_ls_shift/su_max          0.002
_refine_ls_shift/su_mean         0.000
_refine_ls_structure_factor_coef Fsqd
_refine_ls_weighting_details     
'w=1/[\s^2^(Fo^2^)+(0.0535P)^2^+2.6586P] where P=(Fo^2^+2Fc^2^)/3'
_refine_ls_weighting_scheme      calc
_refine_ls_wR_factor_gt          0.0849
_refine_ls_wR_factor_ref         0.0888
_refine_special_details          
;
 Refined as a 2-component inversion twin.
;
_olex2_refinement_description    
;
1. Twinned data refinement
 Scales: 0.866(17)
 0.134(17)
2. Fixed Uiso
 At 1.2 times of:
  All C(H) groups, All C(H,H) groups
 At 1.5 times of:
  All C(H,H,H) groups
3. Restrained distances
 C10-C12 \\sim C10-C12A
 with sigma of 0.02
 C13-C15 \\sim C13-C15A
 with sigma of 0.02
 C13-C14 \\sim C13-C14A
 with sigma of 0.02
4. Uiso/Uaniso restraints and constraints
C35 \\sim C34 \\sim C36 \\sim C37: within 2A with sigma of 0.004 and sigma for
terminal atoms of 0.008 within 2A
C39 \\sim C40 \\sim C38 \\sim C41: within 2A with sigma of 0.004 and sigma for
terminal atoms of 0.008 within 2A
C49 \\sim C46 \\sim C47 \\sim C48: within 2A with sigma of 0.004 and sigma for
terminal atoms of 0.008 within 2A
C45 \\sim C42 \\sim C44 \\sim C43: within 2A with sigma of 0.004 and sigma for
terminal atoms of 0.008 within 2A
C10 \\sim C11 \\sim C12 \\sim C12A: within 2A with sigma of 0.004 and sigma for
terminal atoms of 0.008 within 2A
C13 \\sim C15 \\sim C14 \\sim C15A \\sim C14A: within 2A with sigma of 0.004
and sigma for terminal atoms of 0.008 within 2A
5. Others
 Sof(H10A)=Sof(C12A)=Sof(H12D)=Sof(H12E)=Sof(H12F)=1-FVAR(1)
 Sof(H10)=Sof(C12)=Sof(H12A)=Sof(H12B)=Sof(H12C)=FVAR(1)
 Sof(H13A)=Sof(C15A)=Sof(H15D)=Sof(H15E)=Sof(H15F)=Sof(C14A)=Sof(H14D)=
 Sof(H14E)=Sof(H14F)=1-FVAR(2)
 Sof(H13)=Sof(C15)=Sof(H15A)=Sof(H15B)=Sof(H15C)=Sof(C14)=Sof(H14A)=Sof(H14B)=
 Sof(H14C)=FVAR(2)
6.a Ternary CH refined with riding coordinates:
 C16(H16), C28(H28), C25(H25), C22(H22), C31(H31), C19(H19), C10(H10),
 C10(H10A), C13(H13), C13(H13A), C7(H7)
6.b Secondary CH2 refined with riding coordinates:
 C2(H2A,H2B), C1(H1A,H1B), C3(H3A,H3B), C6(H6A,H6B), C5(H5A,H5B), C4(H4A,H4B),
 C45(H45A,H45B), C35(H35A,H35B), C39(H39A,H39B), C41(H41A,H41B), C40(H40A,H40B),
  C42(H42A,H42B), C38(H38A,H38B), C34(H34A,H34B), C44(H44A,H44B), C49(H49A,
 H49B), C46(H46A,H46B), C47(H47A,H47B), C43(H43A,H43B), C36(H36A,H36B),
 C37(H37A,H37B), C48(H48A,H48B)
6.c Idealised Me refined as rotating group:
 C32(H32A,H32B,H32C), C23(H23A,H23B,H23C), C29(H29A,H29B,H29C), C26(H26A,H26B,
 H26C), C27(H27A,H27B,H27C), C18(H18A,H18B,H18C), C33(H33A,H33B,H33C), C15(H15A,
 H15B,H15C), C17(H17A,H17B,H17C), C21(H21A,H21B,H21C), C30(H30A,H30B,H30C),
 C24(H24A,H24B,H24C), C20(H20A,H20B,H20C), C14(H14A,H14B,H14C), C11(H11A,H11B,
 H11C), C8(H8A,H8B,H8C), C12(H12A,H12B,H12C), C9(H9A,H9B,H9C), C12A(H12D,H12E,
 H12F), C15A(H15D,H15E,H15F), C14A(H14D,H14E,H14F)
;
_atom_sites_solution_hydrogens   geom
_atom_sites_solution_primary     dual
_atom_sites_solution_secondary   ?
loop_
_atom_site_label
_atom_site_type_symbol
_atom_site_fract_x
_atom_site_fract_y
_atom_site_fract_z
_atom_site_U_iso_or_equiv
_atom_site_adp_type
_atom_site_occupancy
_atom_site_site_symmetry_order
_atom_site_calc_flag
_atom_site_refinement_flags_posn
_atom_site_refinement_flags_adp
_atom_site_refinement_flags_occupancy
_atom_site_disorder_assembly
_atom_site_disorder_group
Ce1 Ce 0.19871(2) 0.47067(2) 0.52465(2) 0.02439(8) Uani 1 1 d . . . . .
I1 I 0.36533(3) 0.54334(3) 0.50561(2) 0.04897(14) Uani 1 1 d . . . . .
Si3 Si 0.16776(11) 0.49335(9) 0.33570(8) 0.0309(4) Uani 1 1 d . . . . .
Si1 Si 0.16303(13) 0.60567(10) 0.66745(10) 0.0390(4) Uani 1 1 d . . . . .
Si2 Si 0.25965(12) 0.28161(9) 0.58912(9) 0.0372(4) Uani 1 1 d . . . . .
N3 N 0.1347(3) 0.4895(3) 0.4188(3) 0.0290(11) Uani 1 1 d . . . . .
N4 N 0.0575(3) 0.4220(2) 0.5337(2) 0.0280(10) Uani 1 1 d . . . . .
N1 N 0.1382(3) 0.5271(3) 0.6214(3) 0.0306(11) Uani 1 1 d . . . . .
N2 N 0.1996(3) 0.3398(3) 0.5463(3) 0.0329(12) Uani 1 1 d . . . . .
O1 O 0.5560(4) 0.6412(4) 0.4141(3) 0.0670(17) Uani 1 1 d . . . . .
C2 C 0.0199(4) 0.4676(3) 0.5881(3) 0.0339(15) Uani 1 1 d . . . . .
H2A H -0.023639 0.439559 0.606669 0.041 Uiso 1 1 calc R U . . .
H2B H 0.000849 0.514584 0.567265 0.041 Uiso 1 1 calc R U . . .
O2 O 0.5835(4) 0.5456(3) 0.5583(3) 0.0636(17) Uani 1 1 d . . . . .
C1 C 0.0731(4) 0.4862(4) 0.6465(4) 0.0387(16) Uani 1 1 d . . . . .
H1A H 0.046519 0.516856 0.681506 0.046 Uiso 1 1 calc R U . . .
H1B H 0.089832 0.439390 0.669123 0.046 Uiso 1 1 calc R U . . .
O3 O 0.5864(4) 0.4683(3) 0.4104(3) 0.0653(18) Uani 1 1 d . . . . .
C3 C 0.1291(3) 0.3050(3) 0.5221(4) 0.0349(13) Uani 1 1 d . . . . .
H3A H 0.129399 0.251150 0.534262 0.042 Uiso 1 1 calc R U . . .
H3B H 0.126136 0.309002 0.471035 0.042 Uiso 1 1 calc R U . . .
C6 C 0.0202(4) 0.4314(4) 0.4666(3) 0.0346(14) Uani 1 1 d . . . . .
H6A H -0.034368 0.439002 0.473829 0.041 Uiso 1 1 calc R U . . .
H6B H 0.026961 0.385534 0.438452 0.041 Uiso 1 1 calc R U . . .
C32 C 0.2079(6) 0.6474(4) 0.3449(4) 0.059(2) Uani 1 1 d . . . . .
H32A H 0.183298 0.650678 0.390179 0.088 Uiso 1 1 calc R U . . .
H32B H 0.208288 0.696862 0.323022 0.088 Uiso 1 1 calc R U . . .
H32C H 0.259612 0.629749 0.350874 0.088 Uiso 1 1 calc R U . . .
C5 C 0.0532(4) 0.4988(4) 0.4280(3) 0.0373(15) Uani 1 1 d . . . . .
H5A H 0.028739 0.503654 0.382222 0.045 Uiso 1 1 calc R U . . .
H5B H 0.043127 0.545081 0.454640 0.045 Uiso 1 1 calc R U . . .
C23 C 0.3983(5) 0.3341(4) 0.5356(6) 0.074(3) Uani 1 1 d . . . . .
H23A H 0.406133 0.282225 0.520653 0.111 Uiso 1 1 calc R U . . .
H23B H 0.447033 0.357504 0.545098 0.111 Uiso 1 1 calc R U . . .
H23C H 0.372548 0.361923 0.498871 0.111 Uiso 1 1 calc R U . . .
C16 C 0.2253(5) 0.2512(4) 0.6785(4) 0.053(2) Uani 1 1 d . . . . .
H16 H 0.268293 0.224761 0.701106 0.064 Uiso 1 1 calc R U . . .
O4 O 0.7098(4) 0.5834(4) 0.4635(3) 0.0741(19) Uani 1 1 d . . . . .
C28 C 0.2688(4) 0.4650(4) 0.3401(4) 0.0465(18) Uani 1 1 d . . . . .
H28 H 0.290412 0.493894 0.379759 0.056 Uiso 1 1 calc R U . . .
C29 C 0.2831(5) 0.3817(6) 0.3576(5) 0.067(3) Uani 1 1 d . . . . .
H29A H 0.252982 0.367448 0.397984 0.100 Uiso 1 1 calc R U . . .
H29B H 0.336486 0.374331 0.367929 0.100 Uiso 1 1 calc R U . . .
H29C H 0.268866 0.350546 0.317946 0.100 Uiso 1 1 calc R U . . .
C25 C 0.1113(4) 0.4319(3) 0.2735(3) 0.0356(14) Uani 1 1 d . . . . .
H25 H 0.058732 0.451672 0.274587 0.043 Uiso 1 1 calc R U . . .
C4 C 0.0620(4) 0.3408(3) 0.5531(3) 0.0345(14) Uani 1 1 d . . . . .
H4A H 0.064371 0.336144 0.604093 0.041 Uiso 1 1 calc R U . . .
H4B H 0.016231 0.314727 0.536868 0.041 Uiso 1 1 calc R U . . .
C22 C 0.3512(5) 0.3350(5) 0.6001(5) 0.058(2) Uani 1 1 d . . . . .
H22 H 0.337337 0.388437 0.608778 0.069 Uiso 1 1 calc R U . . .
C26 C 0.1060(5) 0.3494(4) 0.2945(4) 0.0455(17) Uani 1 1 d . . . . .
H26A H 0.153465 0.324133 0.283801 0.068 Uiso 1 1 calc R U . . .
H26B H 0.065022 0.325353 0.268916 0.068 Uiso 1 1 calc R U . . .
H26C H 0.096061 0.345802 0.344341 0.068 Uiso 1 1 calc R U . . .
C31 C 0.1649(5) 0.5925(4) 0.2991(4) 0.0442(17) Uani 1 1 d . . . . .
H31 H 0.191395 0.591140 0.253414 0.053 Uiso 1 1 calc R U . . .
C27 C 0.1372(5) 0.4376(4) 0.1980(4) 0.0502(19) Uani 1 1 d . . . . .
H27A H 0.134958 0.489968 0.182913 0.075 Uiso 1 1 calc R U . . .
H27B H 0.104197 0.407212 0.168630 0.075 Uiso 1 1 calc R U . . .
H27C H 0.188910 0.419317 0.194044 0.075 Uiso 1 1 calc R U . . .
C19 C 0.2733(5) 0.1888(4) 0.5413(4) 0.0474(18) Uani 1 1 d . . . . .
H19 H 0.223702 0.162605 0.543195 0.057 Uiso 1 1 calc R U . . .
C10 C 0.0833(6) 0.6619(5) 0.6992(6) 0.076(2) Uani 1 1 d D U . . .
H10 H 0.050678 0.628599 0.727927 0.091 Uiso 0.73(2) 1 calc R U P A 1
H10A H 0.050185 0.620666 0.716264 0.091 Uiso 0.27(2) 1 calc R U P A 2
C13 C 0.2169(7) 0.5762(5) 0.7519(5) 0.071(2) Uani 1 1 d D U . . .
H13 H 0.238266 0.623364 0.771787 0.085 Uiso 0.45(4) 1 calc R U P B 1
H13A H 0.231968 0.623312 0.776280 0.085 Uiso 0.55(4) 1 calc R U P B 2
C18 C 0.1604(6) 0.1975(5) 0.6791(5) 0.064(2) Uani 1 1 d . . . . .
H18A H 0.115889 0.222091 0.659797 0.096 Uiso 1 1 calc R U . . .
H18B H 0.150118 0.181922 0.726802 0.096 Uiso 1 1 calc R U . . .
H18C H 0.172978 0.153518 0.651100 0.096 Uiso 1 1 calc R U . . .
C33 C 0.0870(6) 0.6204(4) 0.2856(4) 0.063(3) Uani 1 1 d . . . . .
H33A H 0.061689 0.586809 0.252961 0.094 Uiso 1 1 calc R U . . .
H33B H 0.089360 0.670900 0.265869 0.094 Uiso 1 1 calc R U . . .
H33C H 0.058798 0.621796 0.329188 0.094 Uiso 1 1 calc R U . . .
C7 C 0.2374(6) 0.6581(5) 0.6175(5) 0.074(3) Uani 1 1 d . . . . .
H7 H 0.275037 0.619582 0.602948 0.089 Uiso 1 1 calc R U . . .
C15 C 0.2853(17) 0.5220(18) 0.7405(19) 0.066(5) Uani 0.45(4) 1 d D U P B 1
H15A H 0.267648 0.475704 0.718628 0.099 Uiso 0.45(4) 1 calc R U P B 1
H15B H 0.308317 0.510186 0.785286 0.099 Uiso 0.45(4) 1 calc R U P B 1
H15C H 0.322445 0.546195 0.710546 0.099 Uiso 0.45(4) 1 calc R U P B 1
C45 C 0.6360(7) 0.4077(6) 0.4117(7) 0.082(2) Uani 1 1 d . U . . .
H45A H 0.641774 0.388695 0.459511 0.098 Uiso 1 1 calc R U . . .
H45B H 0.685935 0.422980 0.394156 0.098 Uiso 1 1 calc R U . . .
C17 C 0.2066(7) 0.3193(5) 0.7248(4) 0.073(3) Uani 1 1 d . . . . .
H17A H 0.252037 0.349323 0.731846 0.109 Uiso 1 1 calc R U . . .
H17B H 0.187854 0.301752 0.769679 0.109 Uiso 1 1 calc R U . . .
H17C H 0.168048 0.349965 0.702274 0.109 Uiso 1 1 calc R U . . .
C21 C 0.3291(6) 0.1371(5) 0.5767(5) 0.063(2) Uani 1 1 d . . . . .
H21A H 0.377183 0.163068 0.582320 0.094 Uiso 1 1 calc R U . . .
H21B H 0.336414 0.092207 0.548279 0.094 Uiso 1 1 calc R U . . .
H21C H 0.309623 0.122625 0.622196 0.094 Uiso 1 1 calc R U . . .
C30 C 0.3173(5) 0.4856(7) 0.2772(6) 0.077(3) Uani 1 1 d . . . . .
H30A H 0.299832 0.457633 0.236618 0.115 Uiso 1 1 calc R U . . .
H30B H 0.369826 0.472881 0.286676 0.115 Uiso 1 1 calc R U . . .
H30C H 0.313073 0.539422 0.268155 0.115 Uiso 1 1 calc R U . . .
C24 C 0.3997(6) 0.3095(6) 0.6629(7) 0.093(4) Uani 1 1 d . . . . .
H24A H 0.373887 0.322577 0.706036 0.139 Uiso 1 1 calc R U . . .
H24B H 0.448555 0.334634 0.661245 0.139 Uiso 1 1 calc R U . . .
H24C H 0.407050 0.255161 0.660828 0.139 Uiso 1 1 calc R U . . .
C20 C 0.2928(6) 0.1960(5) 0.4645(4) 0.060(2) Uani 1 1 d . . . . .
H20A H 0.252099 0.222155 0.440331 0.090 Uiso 1 1 calc R U . . .
H20B H 0.299327 0.146047 0.444409 0.090 Uiso 1 1 calc R U . . .
H20C H 0.339569 0.224508 0.459392 0.090 Uiso 1 1 calc R U . . .
C35 C 0.4493(9) 0.7079(10) 0.3763(8) 0.124(3) Uani 1 1 d . U . . .
H35A H 0.443280 0.759452 0.358444 0.149 Uiso 1 1 calc R U . . .
H35B H 0.399492 0.688204 0.390096 0.149 Uiso 1 1 calc R U . . .
C39 C 0.5177(8) 0.5863(6) 0.6582(6) 0.091(2) Uani 1 1 d . U . . .
H39A H 0.468298 0.608902 0.647159 0.109 Uiso 1 1 calc R U . . .
H39B H 0.534140 0.603577 0.704449 0.109 Uiso 1 1 calc R U . . .
C41 C 0.5621(8) 0.4808(5) 0.5952(6) 0.080(3) Uani 1 1 d . U . . .
H41A H 0.607489 0.454316 0.611752 0.096 Uiso 1 1 calc R U . . .
H41B H 0.534177 0.446672 0.564067 0.096 Uiso 1 1 calc R U . . .
C40 C 0.5147(8) 0.5010(6) 0.6543(5) 0.081(2) Uani 1 1 d . U . . .
H40A H 0.534302 0.478360 0.697475 0.097 Uiso 1 1 calc R U . . .
H40B H 0.462455 0.483531 0.647062 0.097 Uiso 1 1 calc R U . . .
C14 C 0.1431(17) 0.5556(19) 0.7992(13) 0.066(4) Uani 0.45(4) 1 d D U P B 1
H14A H 0.101956 0.589897 0.787832 0.099 Uiso 0.45(4) 1 calc R U P B 1
H14B H 0.155885 0.560639 0.848355 0.099 Uiso 0.45(4) 1 calc R U P B 1
H14C H 0.127531 0.504031 0.789693 0.099 Uiso 0.45(4) 1 calc R U P B 1
C11 C 0.0334(5) 0.6886(5) 0.6290(6) 0.073(2) Uani 1 1 d . U . . .
H11A H 0.066960 0.712913 0.595584 0.109 Uiso 1 1 calc R U . . .
H11B H -0.005900 0.723820 0.643073 0.109 Uiso 1 1 calc R U . . .
H11C H 0.010340 0.644527 0.607530 0.109 Uiso 1 1 calc R U . . .
C8 C 0.2001(8) 0.6903(6) 0.5454(5) 0.094(4) Uani 1 1 d . . . . .
H8A H 0.166740 0.652257 0.525515 0.140 Uiso 1 1 calc R U . . .
H8B H 0.240106 0.702026 0.512254 0.140 Uiso 1 1 calc R U . . .
H8C H 0.171187 0.735698 0.555402 0.140 Uiso 1 1 calc R U . . .
C42 C 0.5199(7) 0.4461(8) 0.3749(8) 0.099(3) Uani 1 1 d . U . . .
H42A H 0.518133 0.468354 0.327992 0.119 Uiso 1 1 calc R U . . .
H42B H 0.474551 0.461761 0.400831 0.119 Uiso 1 1 calc R U . . .
C38 C 0.5741(10) 0.6042(6) 0.6045(6) 0.102(3) Uani 1 1 d . U . . .
H38A H 0.557983 0.649408 0.578939 0.122 Uiso 1 1 calc R U . . .
H38B H 0.622741 0.615353 0.627093 0.122 Uiso 1 1 calc R U . . .
C34 C 0.5016(10) 0.7058(10) 0.4338(8) 0.128(4) Uani 1 1 d . U . . .
H34A H 0.475339 0.694963 0.477816 0.154 Uiso 1 1 calc R U . . .
H34B H 0.528908 0.753829 0.438217 0.154 Uiso 1 1 calc R U . . .
C12 C 0.1043(8) 0.7324(7) 0.7443(9) 0.069(3) Uani 0.73(2) 1 d D U P A 1
H12A H 0.135464 0.716783 0.783506 0.103 Uiso 0.73(2) 1 calc R U P A 1
H12B H 0.058254 0.756031 0.761477 0.103 Uiso 0.73(2) 1 calc R U P A 1
H12C H 0.132245 0.768312 0.715794 0.103 Uiso 0.73(2) 1 calc R U P A 1
C44 C 0.6018(7) 0.3473(7) 0.3650(7) 0.093(2) Uani 1 1 d . U . . .
H44A H 0.619238 0.352413 0.316532 0.111 Uiso 1 1 calc R U . . .
H44B H 0.613585 0.296402 0.381993 0.111 Uiso 1 1 calc R U . . .
C49 C 0.7463(8) 0.6309(9) 0.4150(7) 0.120(4) Uani 1 1 d . U . . .
H49A H 0.721756 0.680589 0.413532 0.144 Uiso 1 1 calc R U . . .
H49B H 0.744931 0.608655 0.368100 0.144 Uiso 1 1 calc R U . . .
Li1 Li 0.6040(12) 0.5584(9) 0.4610(8) 0.074(5) Uani 1 1 d . . . . .
C46 C 0.7590(7) 0.5701(10) 0.5190(8) 0.125(3) Uani 1 1 d . U . . .
H46A H 0.744537 0.601357 0.559227 0.150 Uiso 1 1 calc R U . . .
H46B H 0.756345 0.516874 0.533059 0.150 Uiso 1 1 calc R U . . .
C47 C 0.8326(8) 0.5880(10) 0.4979(8) 0.129(3) Uani 1 1 d . U . . .
H47A H 0.860181 0.542183 0.484216 0.155 Uiso 1 1 calc R U . . .
H47B H 0.860392 0.612827 0.535891 0.155 Uiso 1 1 calc R U . . .
C43 C 0.5250(7) 0.3634(7) 0.3711(7) 0.098(2) Uani 1 1 d . U . . .
H43A H 0.503973 0.340235 0.413441 0.117 Uiso 1 1 calc R U . . .
H43B H 0.497036 0.344304 0.330442 0.117 Uiso 1 1 calc R U . . .
C36 C 0.4847(9) 0.6596(10) 0.3250(9) 0.132(3) Uani 1 1 d . U . . .
H36A H 0.481532 0.682335 0.278330 0.159 Uiso 1 1 calc R U . . .
H36B H 0.459853 0.610014 0.323796 0.159 Uiso 1 1 calc R U . . .
C37 C 0.5634(9) 0.6520(11) 0.3466(9) 0.130(4) Uani 1 1 d . U . . .
H37A H 0.587891 0.608784 0.323803 0.157 Uiso 1 1 calc R U . . .
H37B H 0.592407 0.698036 0.336500 0.157 Uiso 1 1 calc R U . . .
C48 C 0.8247(9) 0.6376(11) 0.4399(8) 0.127(3) Uani 1 1 d . U . . .
H48A H 0.860313 0.623479 0.402758 0.152 Uiso 1 1 calc R U . . .
H48B H 0.835400 0.689761 0.454140 0.152 Uiso 1 1 calc R U . . .
C9 C 0.2820(8) 0.7174(7) 0.6581(8) 0.110(5) Uani 1 1 d . . . . .
H9A H 0.252186 0.763362 0.661590 0.164 Uiso 1 1 calc R U . . .
H9B H 0.329203 0.728030 0.634016 0.164 Uiso 1 1 calc R U . . .
H9C H 0.292866 0.698476 0.704702 0.164 Uiso 1 1 calc R U . . .
C12A C 0.111(2) 0.697(2) 0.7751(17) 0.069(5) Uani 0.27(2) 1 d D U P A 2
H12D H 0.139317 0.658477 0.800671 0.104 Uiso 0.27(2) 1 calc R U P A 2
H12E H 0.067309 0.712106 0.802131 0.104 Uiso 0.27(2) 1 calc R U P A 2
H12F H 0.143748 0.740285 0.767143 0.104 Uiso 0.27(2) 1 calc R U P A 2
C15A C 0.2912(14) 0.5386(16) 0.7237(16) 0.070(4) Uani 0.55(4) 1 d D U P B 2
H15D H 0.278113 0.495000 0.695303 0.104 Uiso 0.55(4) 1 calc R U P B 2
H15E H 0.322394 0.522543 0.762763 0.104 Uiso 0.55(4) 1 calc R U P B 2
H15F H 0.319007 0.574787 0.695529 0.104 Uiso 0.55(4) 1 calc R U P B 2
C14A C 0.1660(15) 0.5301(12) 0.8034(9) 0.057(4) Uani 0.55(4) 1 d D U P B 2
H14D H 0.123257 0.560889 0.817888 0.086 Uiso 0.55(4) 1 calc R U P B 2
H14E H 0.195577 0.515809 0.844073 0.086 Uiso 0.55(4) 1 calc R U P B 2
H14F H 0.147592 0.484946 0.780082 0.086 Uiso 0.55(4) 1 calc R U P B 2

loop_
_atom_site_aniso_label
_atom_site_aniso_U_11
_atom_site_aniso_U_22
_atom_site_aniso_U_33
_atom_site_aniso_U_23
_atom_site_aniso_U_13
_atom_site_aniso_U_12
Ce1 0.02522(15) 0.02403(12) 0.02392(15) 0.00183(13) 0.00021(15) -0.00136(10)
I1 0.0355(2) 0.0610(3) 0.0504(3) -0.0021(2) 0.0016(2) -0.01501(19)
Si3 0.0403(10) 0.0299(8) 0.0225(8) 0.0026(6) 0.0004(7) -0.0005(7)
Si1 0.0536(13) 0.0297(8) 0.0338(10) -0.0073(7) 0.0066(9) -0.0053(8)
Si2 0.0462(11) 0.0274(7) 0.0379(9) 0.0064(6) -0.0061(9) 0.0042(7)
N3 0.032(3) 0.029(2) 0.026(3) 0.0033(18) -0.001(2) 0.003(2)
N4 0.029(2) 0.030(2) 0.025(3) 0.0017(19) 0.000(2) -0.0022(17)
N1 0.033(3) 0.030(2) 0.029(3) -0.0038(18) 0.001(2) -0.005(2)
N2 0.040(3) 0.027(2) 0.032(3) 0.0009(18) -0.002(2) 0.002(2)
O1 0.080(5) 0.071(4) 0.050(3) 0.021(3) -0.006(3) 0.002(3)
C2 0.034(4) 0.035(3) 0.032(3) -0.002(2) 0.008(3) -0.006(3)
O2 0.096(5) 0.045(3) 0.050(3) 0.004(2) -0.013(3) -0.017(3)
C1 0.049(5) 0.030(3) 0.037(4) -0.004(2) 0.011(3) -0.003(3)
O3 0.064(4) 0.069(4) 0.063(4) -0.023(3) -0.021(3) 0.023(3)
C3 0.046(3) 0.025(2) 0.033(3) -0.002(2) -0.005(4) -0.006(2)
C6 0.024(3) 0.045(4) 0.035(3) -0.005(3) -0.003(3) -0.003(3)
C32 0.095(7) 0.039(4) 0.042(4) -0.001(3) 0.001(4) -0.022(4)
C5 0.039(4) 0.043(4) 0.030(3) 0.001(3) -0.001(3) 0.007(3)
C23 0.035(4) 0.053(4) 0.133(9) 0.018(5) -0.009(6) -0.004(3)
C16 0.078(6) 0.039(4) 0.043(4) 0.009(3) -0.014(4) 0.009(4)
O4 0.079(5) 0.081(4) 0.062(4) 0.022(3) -0.022(3) -0.008(3)
C28 0.038(4) 0.077(5) 0.024(3) 0.000(3) 0.007(3) -0.004(3)
C29 0.057(6) 0.077(6) 0.067(6) 0.020(5) 0.003(5) 0.025(5)
C25 0.040(4) 0.035(3) 0.032(3) 0.001(2) -0.007(3) 0.009(3)
C4 0.040(4) 0.030(3) 0.034(3) 0.001(2) 0.002(3) -0.014(3)
C22 0.042(5) 0.048(4) 0.084(6) 0.017(4) -0.019(4) -0.004(3)
C26 0.062(5) 0.033(3) 0.041(4) -0.007(3) -0.007(4) -0.001(3)
C31 0.065(5) 0.035(3) 0.033(4) 0.002(3) 0.004(4) -0.005(3)
C27 0.072(6) 0.050(4) 0.028(4) -0.004(3) -0.008(4) -0.007(4)
C19 0.051(4) 0.037(3) 0.054(5) 0.004(3) 0.007(4) 0.010(3)
C10 0.078(6) 0.049(4) 0.100(6) -0.018(4) 0.006(5) 0.008(4)
C13 0.099(6) 0.058(5) 0.055(5) -0.001(4) -0.016(4) 0.000(4)
C18 0.076(7) 0.063(5) 0.054(5) 0.021(4) 0.016(5) 0.002(4)
C33 0.106(8) 0.025(3) 0.057(5) 0.012(3) -0.004(5) 0.007(4)
C7 0.077(7) 0.064(5) 0.083(7) -0.016(5) 0.003(6) -0.025(5)
C15 0.090(9) 0.056(9) 0.051(9) 0.005(7) -0.020(8) 0.005(7)
C45 0.074(6) 0.072(5) 0.099(6) -0.011(4) -0.004(5) 0.001(4)
C17 0.113(9) 0.064(6) 0.041(5) 0.006(4) -0.005(5) 0.022(5)
C21 0.071(6) 0.043(4) 0.074(6) 0.011(4) 0.002(5) 0.016(4)
C30 0.041(5) 0.127(10) 0.062(6) 0.016(6) 0.023(5) 0.005(5)
C24 0.075(7) 0.070(6) 0.133(10) 0.039(6) -0.057(7) -0.019(5)
C20 0.082(7) 0.050(5) 0.048(5) -0.007(4) -0.003(4) 0.019(4)
C35 0.092(7) 0.153(8) 0.128(7) 0.018(6) 0.001(5) 0.026(6)
C39 0.128(7) 0.062(4) 0.082(5) 0.001(4) -0.001(5) -0.024(4)
C41 0.109(7) 0.049(4) 0.084(5) 0.016(4) 0.006(5) -0.005(4)
C40 0.110(6) 0.058(4) 0.074(4) 0.014(4) -0.003(4) -0.018(4)
C14 0.107(10) 0.052(9) 0.039(7) 0.009(7) -0.013(8) 0.004(8)
C11 0.060(5) 0.046(4) 0.112(7) -0.003(4) 0.013(5) 0.010(4)
C8 0.167(13) 0.060(6) 0.054(6) 0.015(4) 0.024(6) 0.006(6)
C42 0.079(6) 0.111(6) 0.107(6) -0.037(5) -0.011(5) -0.002(5)
C38 0.155(8) 0.063(5) 0.088(6) -0.003(4) 0.005(6) -0.033(5)
C34 0.099(7) 0.160(9) 0.125(8) 0.007(7) 0.008(6) 0.015(7)
C12 0.078(7) 0.035(6) 0.093(8) -0.022(5) 0.004(6) 0.015(5)
C44 0.087(5) 0.082(5) 0.109(5) -0.018(4) 0.002(5) -0.008(4)
C49 0.089(6) 0.180(9) 0.091(6) 0.062(6) -0.002(6) -0.002(7)
Li1 0.115(15) 0.051(8) 0.056(9) 0.000(7) -0.029(9) 0.002(9)
C46 0.086(6) 0.192(8) 0.097(7) 0.068(7) -0.024(6) -0.005(6)
C47 0.092(5) 0.193(8) 0.101(6) 0.060(6) -0.015(5) -0.007(6)
C43 0.083(5) 0.099(5) 0.110(5) -0.033(5) -0.003(5) -0.011(5)
C36 0.094(6) 0.161(8) 0.143(8) 0.011(6) -0.006(6) 0.025(6)
C37 0.094(7) 0.158(9) 0.139(8) 0.020(7) -0.009(7) 0.030(7)
C48 0.092(6) 0.188(8) 0.100(6) 0.057(6) -0.003(5) -0.007(6)
C9 0.110(11) 0.092(9) 0.127(11) -0.048(8) 0.032(8) -0.052(8)
C12A 0.074(9) 0.039(8) 0.095(10) -0.028(8) 0.009(8) 0.008(8)
C15A 0.088(8) 0.059(9) 0.062(9) -0.010(7) -0.021(7) 0.010(7)
C14A 0.095(9) 0.044(8) 0.033(6) 0.015(5) -0.015(7) 0.006(7)

_geom_special_details            
;
 All esds (except the esd in the dihedral angle between two l.s. planes)
 are estimated using the full covariance matrix.  The cell esds are taken
 into account individually in the estimation of esds in distances, angles
 and torsion angles; correlations between esds in cell parameters are only
 used when they are defined by crystal symmetry.  An approximate (isotropic)
 treatment of cell esds is used for estimating esds involving l.s. planes.
;
loop_
_geom_bond_atom_site_label_1
_geom_bond_atom_site_label_2
_geom_bond_distance
_geom_bond_site_symmetry_2
_geom_bond_publ_flag
Ce1 I1 3.2580(5) . ?
Ce1 N3 2.364(5) . ?
Ce1 N4 2.664(5) . ?
Ce1 N1 2.380(5) . ?
Ce1 N2 2.374(5) . ?
Si3 N3 1.711(5) . ?
Si3 C28 1.870(8) . ?
Si3 C25 1.912(7) . ?
Si3 C31 1.908(7) . ?
Si1 N1 1.720(5) . ?
Si1 C10 1.843(10) . ?
Si1 C13 1.964(10) . ?
Si1 C7 1.887(10) . ?
Si2 N2 1.705(5) . ?
Si2 C16 1.910(8) . ?
Si2 C22 1.900(8) . ?
Si2 C19 1.913(7) . ?
N3 C5 1.472(9) . ?
N4 C2 1.489(8) . ?
N4 C6 1.466(8) . ?
N4 C4 1.500(7) . ?
N1 C1 1.453(9) . ?
N2 C3 1.478(8) . ?
O1 C34 1.554(17) . ?
O1 Li1 1.934(17) . ?
O1 C37 1.326(17) . ?
C2 H2A 0.9900 . ?
C2 H2B 0.9900 . ?
C2 C1 1.511(10) . ?
O2 C41 1.410(10) . ?
O2 C38 1.386(13) . ?
O2 Li1 1.927(18) . ?
C1 H1A 0.9900 . ?
C1 H1B 0.9900 . ?
O3 C45 1.396(12) . ?
O3 C42 1.423(13) . ?
O3 Li1 1.909(16) . ?
C3 H3A 0.9900 . ?
C3 H3B 0.9900 . ?
C3 C4 1.480(9) . ?
C6 H6A 0.9900 . ?
C6 H6B 0.9900 . ?
C6 C5 1.533(10) . ?
C32 H32A 0.9800 . ?
C32 H32B 0.9800 . ?
C32 H32C 0.9800 . ?
C32 C31 1.525(10) . ?
C5 H5A 0.9900 . ?
C5 H5B 0.9900 . ?
C23 H23A 0.9800 . ?
C23 H23B 0.9800 . ?
C23 H23C 0.9800 . ?
C23 C22 1.503(15) . ?
C16 H16 1.0000 . ?
C16 C18 1.500(13) . ?
C16 C17 1.546(12) . ?
O4 C49 1.421(14) . ?
O4 Li1 1.94(2) . ?
O4 C46 1.405(14) . ?
C28 H28 1.0000 . ?
C28 C29 1.547(11) . ?
C28 C30 1.535(11) . ?
C29 H29A 0.9800 . ?
C29 H29B 0.9800 . ?
C29 H29C 0.9800 . ?
C25 H25 1.0000 . ?
C25 C26 1.532(9) . ?
C25 C27 1.534(10) . ?
C4 H4A 0.9900 . ?
C4 H4B 0.9900 . ?
C22 H22 1.0000 . ?
C22 C24 1.556(12) . ?
C26 H26A 0.9800 . ?
C26 H26B 0.9800 . ?
C26 H26C 0.9800 . ?
C31 H31 1.0000 . ?
C31 C33 1.497(13) . ?
C27 H27A 0.9800 . ?
C27 H27B 0.9800 . ?
C27 H27C 0.9800 . ?
C19 H19 1.0000 . ?
C19 C21 1.518(11) . ?
C19 C20 1.530(11) . ?
C10 H10 1.0000 . ?
C10 H10A 1.0000 . ?
C10 C11 1.690(16) . ?
C10 C12 1.575(14) . ?
C10 C12A 1.67(2) . ?
C13 H13 1.0000 . ?
C13 H13A 1.0000 . ?
C13 C15 1.57(2) . ?
C13 C14 1.64(2) . ?
C13 C15A 1.58(2) . ?
C13 C14A 1.577(19) . ?
C18 H18A 0.9800 . ?
C18 H18B 0.9800 . ?
C18 H18C 0.9800 . ?
C33 H33A 0.9800 . ?
C33 H33B 0.9800 . ?
C33 H33C 0.9800 . ?
C7 H7 1.0000 . ?
C7 C8 1.648(15) . ?
C7 C9 1.538(13) . ?
C15 H15A 0.9800 . ?
C15 H15B 0.9800 . ?
C15 H15C 0.9800 . ?
C45 H45A 0.9900 . ?
C45 H45B 0.9900 . ?
C45 C44 1.532(15) . ?
C17 H17A 0.9800 . ?
C17 H17B 0.9800 . ?
C17 H17C 0.9800 . ?
C21 H21A 0.9800 . ?
C21 H21B 0.9800 . ?
C21 H21C 0.9800 . ?
C30 H30A 0.9800 . ?
C30 H30B 0.9800 . ?
C30 H30C 0.9800 . ?
C24 H24A 0.9800 . ?
C24 H24B 0.9800 . ?
C24 H24C 0.9800 . ?
C20 H20A 0.9800 . ?
C20 H20B 0.9800 . ?
C20 H20C 0.9800 . ?
C35 H35A 0.9900 . ?
C35 H35B 0.9900 . ?
C35 C34 1.45(2) . ?
C35 C36 1.46(2) . ?
C39 H39A 0.9900 . ?
C39 H39B 0.9900 . ?
C39 C40 1.528(15) . ?
C39 C38 1.477(18) . ?
C41 H41A 0.9900 . ?
C41 H41B 0.9900 . ?
C41 C40 1.465(16) . ?
C40 H40A 0.9900 . ?
C40 H40B 0.9900 . ?
C14 H14A 0.9800 . ?
C14 H14B 0.9800 . ?
C14 H14C 0.9800 . ?
C11 H11A 0.9800 . ?
C11 H11B 0.9800 . ?
C11 H11C 0.9800 . ?
C8 H8A 0.9800 . ?
C8 H8B 0.9800 . ?
C8 H8C 0.9800 . ?
C42 H42A 0.9900 . ?
C42 H42B 0.9900 . ?
C42 C43 1.483(18) . ?
C38 H38A 0.9900 . ?
C38 H38B 0.9900 . ?
C34 H34A 0.9900 . ?
C34 H34B 0.9900 . ?
C12 H12A 0.9800 . ?
C12 H12B 0.9800 . ?
C12 H12C 0.9800 . ?
C44 H44A 0.9900 . ?
C44 H44B 0.9900 . ?
C44 C43 1.402(17) . ?
C49 H49A 0.9900 . ?
C49 H49B 0.9900 . ?
C49 C48 1.48(2) . ?
C46 H46A 0.9900 . ?
C46 H46B 0.9900 . ?
C46 C47 1.409(19) . ?
C47 H47A 0.9900 . ?
C47 H47B 0.9900 . ?
C47 C48 1.434(18) . ?
C43 H43A 0.9900 . ?
C43 H43B 0.9900 . ?
C36 H36A 0.9900 . ?
C36 H36B 0.9900 . ?
C36 C37 1.47(2) . ?
C37 H37A 0.9900 . ?
C37 H37B 0.9900 . ?
C48 H48A 0.9900 . ?
C48 H48B 0.9900 . ?
C9 H9A 0.9800 . ?
C9 H9B 0.9800 . ?
C9 H9C 0.9800 . ?
C12A H12D 0.9800 . ?
C12A H12E 0.9800 . ?
C12A H12F 0.9800 . ?
C15A H15D 0.9800 . ?
C15A H15E 0.9800 . ?
C15A H15F 0.9800 . ?
C14A H14D 0.9800 . ?
C14A H14E 0.9800 . ?
C14A H14F 0.9800 . ?

loop_
_geom_angle_atom_site_label_1
_geom_angle_atom_site_label_2
_geom_angle_atom_site_label_3
_geom_angle
_geom_angle_site_symmetry_1
_geom_angle_site_symmetry_3
_geom_angle_publ_flag
N3 Ce1 I1 106.52(13) . . ?
N3 Ce1 N4 69.43(17) . . ?
N3 Ce1 N1 113.63(18) . . ?
N3 Ce1 N2 107.17(17) . . ?
N4 Ce1 I1 174.70(10) . . ?
N1 Ce1 I1 109.37(12) . . ?
N1 Ce1 N4 70.13(16) . . ?
N2 Ce1 I1 113.94(13) . . ?
N2 Ce1 N4 70.96(16) . . ?
N2 Ce1 N1 106.36(17) . . ?
N3 Si3 C28 106.0(3) . . ?
N3 Si3 C25 112.7(3) . . ?
N3 Si3 C31 112.1(3) . . ?
C28 Si3 C25 112.3(3) . . ?
C28 Si3 C31 107.1(4) . . ?
C31 Si3 C25 106.6(3) . . ?
N1 Si1 C10 114.8(4) . . ?
N1 Si1 C13 109.7(4) . . ?
N1 Si1 C7 108.7(3) . . ?
C10 Si1 C13 104.2(5) . . ?
C10 Si1 C7 116.1(5) . . ?
C7 Si1 C13 102.4(5) . . ?
N2 Si2 C16 114.3(3) . . ?
N2 Si2 C22 106.6(3) . . ?
N2 Si2 C19 111.9(3) . . ?
C16 Si2 C19 103.3(3) . . ?
C22 Si2 C16 108.4(4) . . ?
C22 Si2 C19 112.3(4) . . ?
Si3 N3 Ce1 130.7(3) . . ?
C5 N3 Ce1 112.7(4) . . ?
C5 N3 Si3 116.6(4) . . ?
C2 N4 Ce1 107.0(3) . . ?
C2 N4 C4 112.2(5) . . ?
C6 N4 Ce1 109.4(3) . . ?
C6 N4 C2 110.9(5) . . ?
C6 N4 C4 110.8(5) . . ?
C4 N4 Ce1 106.3(3) . . ?
Si1 N1 Ce1 129.5(3) . . ?
C1 N1 Ce1 114.2(4) . . ?
C1 N1 Si1 116.2(4) . . ?
Si2 N2 Ce1 133.6(3) . . ?
C3 N2 Ce1 110.7(3) . . ?
C3 N2 Si2 115.4(4) . . ?
C34 O1 Li1 136.8(9) . . ?
C37 O1 C34 101.1(10) . . ?
C37 O1 Li1 122.0(10) . . ?
N4 C2 H2A 109.3 . . ?
N4 C2 H2B 109.3 . . ?
N4 C2 C1 111.4(6) . . ?
H2A C2 H2B 108.0 . . ?
C1 C2 H2A 109.3 . . ?
C1 C2 H2B 109.3 . . ?
C41 O2 Li1 129.8(8) . . ?
C38 O2 C41 105.1(8) . . ?
C38 O2 Li1 124.2(8) . . ?
N1 C1 C2 111.2(5) . . ?
N1 C1 H1A 109.4 . . ?
N1 C1 H1B 109.4 . . ?
C2 C1 H1A 109.4 . . ?
C2 C1 H1B 109.4 . . ?
H1A C1 H1B 108.0 . . ?
C45 O3 C42 108.6(8) . . ?
C45 O3 Li1 122.7(8) . . ?
C42 O3 Li1 128.2(9) . . ?
N2 C3 H3A 109.2 . . ?
N2 C3 H3B 109.2 . . ?
N2 C3 C4 112.0(5) . . ?
H3A C3 H3B 107.9 . . ?
C4 C3 H3A 109.2 . . ?
C4 C3 H3B 109.2 . . ?
N4 C6 H6A 109.6 . . ?
N4 C6 H6B 109.6 . . ?
N4 C6 C5 110.2(5) . . ?
H6A C6 H6B 108.1 . . ?
C5 C6 H6A 109.6 . . ?
C5 C6 H6B 109.6 . . ?
H32A C32 H32B 109.5 . . ?
H32A C32 H32C 109.5 . . ?
H32B C32 H32C 109.5 . . ?
C31 C32 H32A 109.5 . . ?
C31 C32 H32B 109.5 . . ?
C31 C32 H32C 109.5 . . ?
N3 C5 C6 110.4(5) . . ?
N3 C5 H5A 109.6 . . ?
N3 C5 H5B 109.6 . . ?
C6 C5 H5A 109.6 . . ?
C6 C5 H5B 109.6 . . ?
H5A C5 H5B 108.1 . . ?
H23A C23 H23B 109.5 . . ?
H23A C23 H23C 109.5 . . ?
H23B C23 H23C 109.5 . . ?
C22 C23 H23A 109.5 . . ?
C22 C23 H23B 109.5 . . ?
C22 C23 H23C 109.5 . . ?
Si2 C16 H16 106.5 . . ?
C18 C16 Si2 115.8(6) . . ?
C18 C16 H16 106.5 . . ?
C18 C16 C17 109.4(8) . . ?
C17 C16 Si2 111.6(5) . . ?
C17 C16 H16 106.5 . . ?
C49 O4 Li1 124.5(8) . . ?
C46 O4 C49 108.6(10) . . ?
C46 O4 Li1 125.9(8) . . ?
Si3 C28 H28 105.4 . . ?
C29 C28 Si3 115.4(6) . . ?
C29 C28 H28 105.4 . . ?
C30 C28 Si3 116.1(6) . . ?
C30 C28 H28 105.4 . . ?
C30 C28 C29 108.1(8) . . ?
C28 C29 H29A 109.5 . . ?
C28 C29 H29B 109.5 . . ?
C28 C29 H29C 109.5 . . ?
H29A C29 H29B 109.5 . . ?
H29A C29 H29C 109.5 . . ?
H29B C29 H29C 109.5 . . ?
Si3 C25 H25 106.1 . . ?
C26 C25 Si3 114.7(5) . . ?
C26 C25 H25 106.1 . . ?
C26 C25 C27 109.5(6) . . ?
C27 C25 Si3 113.7(5) . . ?
C27 C25 H25 106.1 . . ?
N4 C4 H4A 109.4 . . ?
N4 C4 H4B 109.4 . . ?
C3 C4 N4 111.1(5) . . ?
C3 C4 H4A 109.4 . . ?
C3 C4 H4B 109.4 . . ?
H4A C4 H4B 108.0 . . ?
Si2 C22 H22 106.6 . . ?
C23 C22 Si2 112.4(6) . . ?
C23 C22 H22 106.6 . . ?
C23 C22 C24 109.5(8) . . ?
C24 C22 Si2 114.6(6) . . ?
C24 C22 H22 106.6 . . ?
C25 C26 H26A 109.5 . . ?
C25 C26 H26B 109.5 . . ?
C25 C26 H26C 109.5 . . ?
H26A C26 H26B 109.5 . . ?
H26A C26 H26C 109.5 . . ?
H26B C26 H26C 109.5 . . ?
Si3 C31 H31 107.0 . . ?
C32 C31 Si3 111.6(5) . . ?
C32 C31 H31 107.0 . . ?
C33 C31 Si3 113.4(5) . . ?
C33 C31 C32 110.6(7) . . ?
C33 C31 H31 107.0 . . ?
C25 C27 H27A 109.5 . . ?
C25 C27 H27B 109.5 . . ?
C25 C27 H27C 109.5 . . ?
H27A C27 H27B 109.5 . . ?
H27A C27 H27C 109.5 . . ?
H27B C27 H27C 109.5 . . ?
Si2 C19 H19 106.0 . . ?
C21 C19 Si2 113.1(6) . . ?
C21 C19 H19 106.0 . . ?
C21 C19 C20 109.8(7) . . ?
C20 C19 Si2 115.1(5) . . ?
C20 C19 H19 106.0 . . ?
Si1 C10 H10 107.9 . . ?
Si1 C10 H10A 99.3 . . ?
C11 C10 Si1 106.9(7) . . ?
C11 C10 H10 107.9 . . ?
C11 C10 H10A 99.3 . . ?
C12 C10 Si1 115.9(8) . . ?
C12 C10 H10 107.9 . . ?
C12 C10 C11 110.0(9) . . ?
C12A C10 Si1 105.5(14) . . ?
C12A C10 H10A 99.3 . . ?
C12A C10 C11 139.2(16) . . ?
Si1 C13 H13 106.2 . . ?
Si1 C13 H13A 107.3 . . ?
C15 C13 Si1 115.3(14) . . ?
C15 C13 H13 106.2 . . ?
C15 C13 C14 124.0(15) . . ?
C14 C13 Si1 97.6(13) . . ?
C14 C13 H13 106.2 . . ?
C15A C13 Si1 103.6(13) . . ?
C15A C13 H13A 107.3 . . ?
C14A C13 Si1 112.5(11) . . ?
C14A C13 H13A 107.3 . . ?
C14A C13 C15A 118.4(13) . . ?
C16 C18 H18A 109.5 . . ?
C16 C18 H18B 109.5 . . ?
C16 C18 H18C 109.5 . . ?
H18A C18 H18B 109.5 . . ?
H18A C18 H18C 109.5 . . ?
H18B C18 H18C 109.5 . . ?
C31 C33 H33A 109.5 . . ?
C31 C33 H33B 109.5 . . ?
C31 C33 H33C 109.5 . . ?
H33A C33 H33B 109.5 . . ?
H33A C33 H33C 109.5 . . ?
H33B C33 H33C 109.5 . . ?
Si1 C7 H7 105.8 . . ?
C8 C7 Si1 108.8(7) . . ?
C8 C7 H7 105.8 . . ?
C9 C7 Si1 116.3(8) . . ?
C9 C7 H7 105.8 . . ?
C9 C7 C8 113.5(9) . . ?
C13 C15 H15A 109.5 . . ?
C13 C15 H15B 109.5 . . ?
C13 C15 H15C 109.5 . . ?
H15A C15 H15B 109.5 . . ?
H15A C15 H15C 109.5 . . ?
H15B C15 H15C 109.5 . . ?
O3 C45 H45A 110.4 . . ?
O3 C45 H45B 110.4 . . ?
O3 C45 C44 106.5(9) . . ?
H45A C45 H45B 108.6 . . ?
C44 C45 H45A 110.4 . . ?
C44 C45 H45B 110.4 . . ?
C16 C17 H17A 109.5 . . ?
C16 C17 H17B 109.5 . . ?
C16 C17 H17C 109.5 . . ?
H17A C17 H17B 109.5 . . ?
H17A C17 H17C 109.5 . . ?
H17B C17 H17C 109.5 . . ?
C19 C21 H21A 109.5 . . ?
C19 C21 H21B 109.5 . . ?
C19 C21 H21C 109.5 . . ?
H21A C21 H21B 109.5 . . ?
H21A C21 H21C 109.5 . . ?
H21B C21 H21C 109.5 . . ?
C28 C30 H30A 109.5 . . ?
C28 C30 H30B 109.5 . . ?
C28 C30 H30C 109.5 . . ?
H30A C30 H30B 109.5 . . ?
H30A C30 H30C 109.5 . . ?
H30B C30 H30C 109.5 . . ?
C22 C24 H24A 109.5 . . ?
C22 C24 H24B 109.5 . . ?
C22 C24 H24C 109.5 . . ?
H24A C24 H24B 109.5 . . ?
H24A C24 H24C 109.5 . . ?
H24B C24 H24C 109.5 . . ?
C19 C20 H20A 109.5 . . ?
C19 C20 H20B 109.5 . . ?
C19 C20 H20C 109.5 . . ?
H20A C20 H20B 109.5 . . ?
H20A C20 H20C 109.5 . . ?
H20B C20 H20C 109.5 . . ?
H35A C35 H35B 109.1 . . ?
C34 C35 H35A 111.1 . . ?
C34 C35 H35B 111.1 . . ?
C34 C35 C36 103.2(14) . . ?
C36 C35 H35A 111.1 . . ?
C36 C35 H35B 111.1 . . ?
H39A C39 H39B 109.3 . . ?
C40 C39 H39A 111.4 . . ?
C40 C39 H39B 111.4 . . ?
C38 C39 H39A 111.4 . . ?
C38 C39 H39B 111.4 . . ?
C38 C39 C40 101.8(10) . . ?
O2 C41 H41A 109.6 . . ?
O2 C41 H41B 109.6 . . ?
O2 C41 C40 110.4(8) . . ?
H41A C41 H41B 108.1 . . ?
C40 C41 H41A 109.6 . . ?
C40 C41 H41B 109.6 . . ?
C39 C40 H40A 110.7 . . ?
C39 C40 H40B 110.7 . . ?
C41 C40 C39 105.2(8) . . ?
C41 C40 H40A 110.7 . . ?
C41 C40 H40B 110.7 . . ?
H40A C40 H40B 108.8 . . ?
C13 C14 H14A 109.5 . . ?
C13 C14 H14B 109.5 . . ?
C13 C14 H14C 109.5 . . ?
H14A C14 H14B 109.5 . . ?
H14A C14 H14C 109.5 . . ?
H14B C14 H14C 109.5 . . ?
C10 C11 H11A 109.5 . . ?
C10 C11 H11B 109.5 . . ?
C10 C11 H11C 109.5 . . ?
H11A C11 H11B 109.5 . . ?
H11A C11 H11C 109.5 . . ?
H11B C11 H11C 109.5 . . ?
C7 C8 H8A 109.5 . . ?
C7 C8 H8B 109.5 . . ?
C7 C8 H8C 109.5 . . ?
H8A C8 H8B 109.5 . . ?
H8A C8 H8C 109.5 . . ?
H8B C8 H8C 109.5 . . ?
O3 C42 H42A 110.8 . . ?
O3 C42 H42B 110.8 . . ?
O3 C42 C43 104.5(11) . . ?
H42A C42 H42B 108.9 . . ?
C43 C42 H42A 110.8 . . ?
C43 C42 H42B 110.8 . . ?
O2 C38 C39 111.8(9) . . ?
O2 C38 H38A 109.3 . . ?
O2 C38 H38B 109.3 . . ?
C39 C38 H38A 109.3 . . ?
C39 C38 H38B 109.3 . . ?
H38A C38 H38B 107.9 . . ?
O1 C34 H34A 111.1 . . ?
O1 C34 H34B 111.1 . . ?
C35 C34 O1 103.4(13) . . ?
C35 C34 H34A 111.1 . . ?
C35 C34 H34B 111.1 . . ?
H34A C34 H34B 109.0 . . ?
C10 C12 H12A 109.5 . . ?
C10 C12 H12B 109.5 . . ?
C10 C12 H12C 109.5 . . ?
H12A C12 H12B 109.5 . . ?
H12A C12 H12C 109.5 . . ?
H12B C12 H12C 109.5 . . ?
C45 C44 H44A 111.5 . . ?
C45 C44 H44B 111.5 . . ?
H44A C44 H44B 109.4 . . ?
C43 C44 C45 101.1(10) . . ?
C43 C44 H44A 111.5 . . ?
C43 C44 H44B 111.5 . . ?
O4 C49 H49A 110.7 . . ?
O4 C49 H49B 110.7 . . ?
O4 C49 C48 105.4(10) . . ?
H49A C49 H49B 108.8 . . ?
C48 C49 H49A 110.7 . . ?
C48 C49 H49B 110.7 . . ?
O1 Li1 O4 105.3(9) . . ?
O2 Li1 O1 117.6(11) . . ?
O2 Li1 O4 100.8(8) . . ?
O3 Li1 O1 109.4(8) . . ?
O3 Li1 O2 111.6(9) . . ?
O3 Li1 O4 111.6(11) . . ?
O4 C46 H46A 110.0 . . ?
O4 C46 H46B 110.0 . . ?
H46A C46 H46B 108.3 . . ?
C47 C46 O4 108.7(12) . . ?
C47 C46 H46A 110.0 . . ?
C47 C46 H46B 110.0 . . ?
C46 C47 H47A 110.5 . . ?
C46 C47 H47B 110.5 . . ?
C46 C47 C48 106.0(13) . . ?
H47A C47 H47B 108.7 . . ?
C48 C47 H47A 110.5 . . ?
C48 C47 H47B 110.5 . . ?
C42 C43 H43A 110.6 . . ?
C42 C43 H43B 110.6 . . ?
C44 C43 C42 105.5(11) . . ?
C44 C43 H43A 110.6 . . ?
C44 C43 H43B 110.6 . . ?
H43A C43 H43B 108.8 . . ?
C35 C36 H36A 110.6 . . ?
C35 C36 H36B 110.6 . . ?
C35 C36 C37 105.9(16) . . ?
H36A C36 H36B 108.7 . . ?
C37 C36 H36A 110.6 . . ?
C37 C36 H36B 110.6 . . ?
O1 C37 C36 101.5(13) . . ?
O1 C37 H37A 111.5 . . ?
O1 C37 H37B 111.5 . . ?
C36 C37 H37A 111.5 . . ?
C36 C37 H37B 111.5 . . ?
H37A C37 H37B 109.3 . . ?
C49 C48 H48A 110.3 . . ?
C49 C48 H48B 110.3 . . ?
C47 C48 C49 107.2(13) . . ?
C47 C48 H48A 110.3 . . ?
C47 C48 H48B 110.3 . . ?
H48A C48 H48B 108.5 . . ?
C7 C9 H9A 109.5 . . ?
C7 C9 H9B 109.5 . . ?
C7 C9 H9C 109.5 . . ?
H9A C9 H9B 109.5 . . ?
H9A C9 H9C 109.5 . . ?
H9B C9 H9C 109.5 . . ?
C10 C12A H12D 109.5 . . ?
C10 C12A H12E 109.5 . . ?
C10 C12A H12F 109.5 . . ?
H12D C12A H12E 109.5 . . ?
H12D C12A H12F 109.5 . . ?
H12E C12A H12F 109.5 . . ?
C13 C15A H15D 109.5 . . ?
C13 C15A H15E 109.5 . . ?
C13 C15A H15F 109.5 . . ?
H15D C15A H15E 109.5 . . ?
H15D C15A H15F 109.5 . . ?
H15E C15A H15F 109.5 . . ?
C13 C14A H14D 109.5 . . ?
C13 C14A H14E 109.5 . . ?
C13 C14A H14F 109.5 . . ?
H14D C14A H14E 109.5 . . ?
H14D C14A H14F 109.5 . . ?
H14E C14A H14F 109.5 . . ?

loop_
_geom_torsion_atom_site_label_1
_geom_torsion_atom_site_label_2
_geom_torsion_atom_site_label_3
_geom_torsion_atom_site_label_4
_geom_torsion
_geom_torsion_site_symmetry_1
_geom_torsion_site_symmetry_2
_geom_torsion_site_symmetry_3
_geom_torsion_site_symmetry_4
_geom_torsion_publ_flag
Ce1 N3 C5 C6 -56.2(6) . . . . ?
Ce1 N4 C2 C1 -35.9(5) . . . . ?
Ce1 N4 C6 C5 -30.3(6) . . . . ?
Ce1 N4 C4 C3 -33.5(5) . . . . ?
Ce1 N1 C1 C2 -50.2(6) . . . . ?
Ce1 N2 C3 C4 -55.4(6) . . . . ?
Si3 N3 C5 C6 123.6(5) . . . . ?
Si1 N1 C1 C2 132.7(5) . . . . ?
Si2 N2 C3 C4 119.4(5) . . . . ?
N3 Si3 C28 C29 69.4(6) . . . . ?
N3 Si3 C28 C30 -162.7(7) . . . . ?
N4 C2 C1 N1 58.6(7) . . . . ?
N4 C6 C5 N3 57.4(7) . . . . ?
N1 Si1 C10 C11 -59.4(7) . . . . ?
N1 Si1 C10 C12 177.5(9) . . . . ?
N1 Si1 C10 C12A 145.8(17) . . . . ?
N1 Si1 C7 C8 66.4(7) . . . . ?
N1 Si1 C7 C9 -164.0(9) . . . . ?
N2 Si2 C22 C23 -79.9(6) . . . . ?
N2 Si2 C22 C24 154.3(8) . . . . ?
N2 C3 C4 N4 61.1(7) . . . . ?
C2 N4 C6 C5 87.5(6) . . . . ?
C2 N4 C4 C3 -150.1(5) . . . . ?
O2 C41 C40 C39 -8.4(14) . . . . ?
O3 C45 C44 C43 -28.3(14) . . . . ?
O3 C42 C43 C44 -33.3(15) . . . . ?
C6 N4 C2 C1 -155.2(5) . . . . ?
C6 N4 C4 C3 85.4(6) . . . . ?
C16 Si2 N2 Ce1 103.4(4) . . . . ?
C16 Si2 N2 C3 -69.9(5) . . . . ?
C16 Si2 C22 C23 156.6(6) . . . . ?
C16 Si2 C22 C24 30.8(9) . . . . ?
O4 C49 C48 C47 6(2) . . . . ?
O4 C46 C47 C48 21(2) . . . . ?
C28 Si3 N3 Ce1 8.3(4) . . . . ?
C28 Si3 N3 C5 -171.4(5) . . . . ?
C25 Si3 N3 Ce1 131.5(3) . . . . ?
C25 Si3 N3 C5 -48.2(5) . . . . ?
C25 Si3 C28 C29 -54.0(7) . . . . ?
C25 Si3 C28 C30 73.9(8) . . . . ?
C4 N4 C2 C1 80.3(6) . . . . ?
C4 N4 C6 C5 -147.2(5) . . . . ?
C22 Si2 N2 Ce1 -16.4(5) . . . . ?
C22 Si2 N2 C3 170.3(5) . . . . ?
C31 Si3 N3 Ce1 -108.2(4) . . . . ?
C31 Si3 N3 C5 72.1(5) . . . . ?
C31 Si3 C28 C29 -170.7(6) . . . . ?
C31 Si3 C28 C30 -42.8(8) . . . . ?
C19 Si2 N2 Ce1 -139.6(4) . . . . ?
C19 Si2 N2 C3 47.1(5) . . . . ?
C19 Si2 C22 C23 43.0(6) . . . . ?
C19 Si2 C22 C24 -82.8(9) . . . . ?
C10 Si1 N1 Ce1 144.9(5) . . . . ?
C10 Si1 N1 C1 -38.5(7) . . . . ?
C10 Si1 C7 C8 -64.9(8) . . . . ?
C10 Si1 C7 C9 64.8(11) . . . . ?
C13 Si1 N1 Ce1 -98.2(5) . . . . ?
C13 Si1 N1 C1 78.3(6) . . . . ?
C13 Si1 C10 C11 -179.4(6) . . . . ?
C13 Si1 C10 C12 57.6(11) . . . . ?
C13 Si1 C10 C12A 25.9(18) . . . . ?
C13 Si1 C7 C8 -177.7(6) . . . . ?
C13 Si1 C7 C9 -48.0(10) . . . . ?
C7 Si1 N1 Ce1 13.0(6) . . . . ?
C7 Si1 N1 C1 -170.5(6) . . . . ?
C7 Si1 C10 C11 68.9(7) . . . . ?
C7 Si1 C10 C12 -54.2(11) . . . . ?
C7 Si1 C10 C12A -85.9(18) . . . . ?
C45 O3 C42 C43 14.2(14) . . . . ?
C45 C44 C43 C42 36.6(14) . . . . ?
C35 C36 C37 O1 43.8(18) . . . . ?
C41 O2 C38 C39 -25.1(15) . . . . ?
C40 C39 C38 O2 19.4(15) . . . . ?
C42 O3 C45 C44 8.1(13) . . . . ?
C38 O2 C41 C40 20.3(15) . . . . ?
C38 C39 C40 C41 -6.1(13) . . . . ?
C34 O1 C37 C36 -48.9(16) . . . . ?
C34 C35 C36 C37 -17.0(19) . . . . ?
C49 O4 C46 C47 -18.1(19) . . . . ?
Li1 O1 C34 C35 -137.8(13) . . . . ?
Li1 O1 C37 C36 128.7(13) . . . . ?
Li1 O2 C41 C40 -149.0(12) . . . . ?
Li1 O2 C38 C39 145.0(12) . . . . ?
Li1 O3 C45 C44 180.0(10) . . . . ?
Li1 O3 C42 C43 -157.0(11) . . . . ?
Li1 O4 C49 C48 176.4(12) . . . . ?
Li1 O4 C46 C47 173.1(12) . . . . ?
C46 O4 C49 C48 7.4(18) . . . . ?
C46 C47 C48 C49 -16(2) . . . . ?
C36 C35 C34 O1 -11.4(18) . . . . ?
C37 O1 C34 C35 39.3(16) . . . . ?

_shelx_res_file                  
;
TITL sc001_a.res in Pna2(1)
    sc001.res
    created by SHELXL-2018/3 at 19:00:30 on 03-Oct-2023
REM Old TITL GZ23-11 in Pnma #62
REM SHELXT solution in Pna2(1): R1 0.087, Rweak 0.013, Alpha 0.005
REM <I/s> 0.472 for 303 systematic absences, Orientation a'=b, b'=a, c'=-c
REM Flack x = 0.206 ( 0.004 ) from 4603 Parsons' quotients
REM Formula found by SHELXT: Ce2 N17 O9 Si3 Li3 C39
CELL 0.71073 17.7985 17.8628 19.3154 90 90 90
ZERR 4 0.0006 0.0008 0.0006 0 0 0
LATT -1
SYMM -X,-Y,0.5+Z
SYMM 0.5+X,0.5-Y,+Z
SYMM 0.5-X,0.5+Y,0.5+Z
SFAC C H Ce I Li N O Si
UNIT 196 428 4 4 4 16 16 12
SIMU 0.004 0.008 2 C35 C34 C36 C37
SIMU 0.004 0.008 2 C39 C40 C38 C41
SIMU 0.004 0.008 2 C49 C46 C47 C48
SIMU 0.004 0.008 2 C45 C42 C44 C43
SADI C10 C12 C10 C12A
SIMU 0.004 0.008 2 C10 C11 C12 C12A
SADI C13 C15 C13 C15A
SADI C13 C14 C13 C14A
SIMU 0.004 0.008 2 C13 C15 C14 C15A C14A

L.S. 10
PLAN  10
TEMP -123
CONF
list 4
MORE -1
BOND $H
fmap 2
acta
SHEL 20 0.8
TWIN -1 0 0 0 -1 0 0 0 -1 2
REM <olex2.extras>
REM <HklSrc "%.\\SC001.hkl">
REM </olex2.extras>

WGHT    0.053500    2.658600
BASF   0.13406
FVAR       0.19510   0.72541   0.44604
CE1   3    0.198710    0.470672    0.524651    11.00000    0.02522    0.02403 =
         0.02392    0.00183    0.00021   -0.00136
I1    4    0.365329    0.543341    0.505610    11.00000    0.03549    0.06098 =
         0.05044   -0.00208    0.00160   -0.01501
SI3   8    0.167764    0.493355    0.335702    11.00000    0.04032    0.02989 =
         0.02248    0.00263    0.00035   -0.00053
SI1   8    0.163025    0.605674    0.667451    11.00000    0.05363    0.02968 =
         0.03379   -0.00729    0.00658   -0.00534
SI2   8    0.259652    0.281614    0.589121    11.00000    0.04625    0.02737 =
         0.03794    0.00639   -0.00605    0.00416
N3    6    0.134732    0.489469    0.418838    11.00000    0.03220    0.02851 =
         0.02637    0.00326   -0.00097    0.00295
N4    6    0.057536    0.422014    0.533686    11.00000    0.02880    0.03022 =
         0.02510    0.00165   -0.00008   -0.00217
N1    6    0.138215    0.527080    0.621395    11.00000    0.03315    0.03018 =
         0.02856   -0.00381    0.00056   -0.00458
N2    6    0.199623    0.339836    0.546265    11.00000    0.04016    0.02677 =
         0.03191    0.00094   -0.00221    0.00208
O1    7    0.556022    0.641161    0.414104    11.00000    0.07967    0.07145 =
         0.04985    0.02055   -0.00556    0.00181
C2    1    0.019878    0.467618    0.588075    11.00000    0.03438    0.03498 =
         0.03248   -0.00173    0.00816   -0.00587
AFIX  23
H2A   2   -0.023639    0.439559    0.606669    11.00000   -1.20000
H2B   2    0.000849    0.514584    0.567265    11.00000   -1.20000
AFIX   0

O2    7    0.583533    0.545555    0.558297    11.00000    0.09566    0.04507 =
         0.05018    0.00354   -0.01268   -0.01728
C1    1    0.073110    0.486247    0.646500    11.00000    0.04914    0.03028 =
         0.03660   -0.00406    0.01066   -0.00270
AFIX  23
H1A   2    0.046519    0.516856    0.681506    11.00000   -1.20000
H1B   2    0.089832    0.439390    0.669123    11.00000   -1.20000
AFIX   0

O3    7    0.586360    0.468301    0.410396    11.00000    0.06448    0.06892 =
         0.06254   -0.02348   -0.02143    0.02278
C3    1    0.129060    0.304984    0.522084    11.00000    0.04642    0.02500 =
         0.03328   -0.00208   -0.00477   -0.00631
AFIX  23
H3A   2    0.129399    0.251150    0.534262    11.00000   -1.20000
H3B   2    0.126136    0.309002    0.471035    11.00000   -1.20000
AFIX   0
C6    1    0.020161    0.431354    0.466599    11.00000    0.02397    0.04516 =
         0.03455   -0.00550   -0.00257   -0.00320
AFIX  23
H6A   2   -0.034368    0.439002    0.473829    11.00000   -1.20000
H6B   2    0.026961    0.385534    0.438452    11.00000   -1.20000
AFIX   0
C32   1    0.207870    0.647353    0.344879    11.00000    0.09548    0.03883 =
         0.04203   -0.00070    0.00057   -0.02243
AFIX 137
H32A  2    0.183298    0.650678    0.390179    11.00000   -1.50000
H32B  2    0.208288    0.696862    0.323022    11.00000   -1.50000
H32C  2    0.259612    0.629749    0.350874    11.00000   -1.50000
AFIX   0
C5    1    0.053172    0.498773    0.428045    11.00000    0.03892    0.04287 =
         0.02998    0.00122   -0.00121    0.00729
AFIX  23
H5A   2    0.028739    0.503654    0.382222    11.00000   -1.20000
H5B   2    0.043127    0.545081    0.454640    11.00000   -1.20000
AFIX   0
C23   1    0.398327    0.334082    0.535572    11.00000    0.03539    0.05258 =
         0.13327    0.01817   -0.00878   -0.00362
AFIX 137
H23A  2    0.406133    0.282225    0.520653    11.00000   -1.50000
H23B  2    0.447033    0.357504    0.545098    11.00000   -1.50000
H23C  2    0.372548    0.361923    0.498871    11.00000   -1.50000
AFIX   0
C16   1    0.225274    0.251204    0.678501    11.00000    0.07807    0.03881 =
         0.04324    0.00896   -0.01398    0.00879
AFIX  13
H16   2    0.268293    0.224761    0.701106    11.00000   -1.20000
AFIX   0

O4    7    0.709783    0.583398    0.463519    11.00000    0.07890    0.08094 =
         0.06246    0.02202   -0.02204   -0.00797
C28   1    0.268770    0.465021    0.340139    11.00000    0.03797    0.07734 =
         0.02408   -0.00045    0.00715   -0.00376
AFIX  13
H28   2    0.290412    0.493894    0.379759    11.00000   -1.20000
AFIX   0
C29   1    0.283088    0.381700    0.357600    11.00000    0.05715    0.07696 =
         0.06675    0.02012    0.00334    0.02525
AFIX 137
H29A  2    0.252982    0.367448    0.397984    11.00000   -1.50000
H29B  2    0.336486    0.374331    0.367929    11.00000   -1.50000
H29C  2    0.268866    0.350546    0.317946    11.00000   -1.50000
AFIX   0
C25   1    0.111290    0.431917    0.273546    11.00000    0.04005    0.03484 =
         0.03181    0.00140   -0.00700    0.00877
AFIX  13
H25   2    0.058732    0.451672    0.274587    11.00000   -1.20000
AFIX   0
C4    1    0.062045    0.340823    0.553067    11.00000    0.03996    0.02995 =
         0.03371    0.00099    0.00222   -0.01369
AFIX  23
H4A   2    0.064371    0.336144    0.604093    11.00000   -1.20000
H4B   2    0.016231    0.314727    0.536868    11.00000   -1.20000
AFIX   0
C22   1    0.351190    0.334994    0.600138    11.00000    0.04191    0.04758 =
         0.08383    0.01720   -0.01947   -0.00450
AFIX  13
H22   2    0.337337    0.388437    0.608778    11.00000   -1.20000
AFIX   0
C26   1    0.105981    0.349362    0.294543    11.00000    0.06192    0.03305 =
         0.04140   -0.00709   -0.00711   -0.00126
AFIX 137
H26A  2    0.153465    0.324133    0.283801    11.00000   -1.50000
H26B  2    0.065022    0.325353    0.268916    11.00000   -1.50000
H26C  2    0.096061    0.345802    0.344341    11.00000   -1.50000
AFIX   0
C31   1    0.164938    0.592526    0.299069    11.00000    0.06518    0.03478 =
         0.03274    0.00179    0.00417   -0.00506
AFIX  13
H31   2    0.191395    0.591140    0.253414    11.00000   -1.20000
AFIX   0
C27   1    0.137177    0.437619    0.197955    11.00000    0.07231    0.05022 =
         0.02803   -0.00423   -0.00756   -0.00734
AFIX 137
H27A  2    0.134958    0.489968    0.182913    11.00000   -1.50000
H27B  2    0.104197    0.407212    0.168630    11.00000   -1.50000
H27C  2    0.188910    0.419317    0.194044    11.00000   -1.50000
AFIX   0
C19   1    0.273305    0.188815    0.541289    11.00000    0.05078    0.03719 =
         0.05433    0.00384    0.00708    0.01003
AFIX  13
H19   2    0.223702    0.162605    0.543195    11.00000   -1.20000
AFIX   0
C10   1    0.083346    0.661928    0.699219    11.00000    0.07840    0.04862 =
         0.09968   -0.01833    0.00602    0.00763
PART 1
AFIX  13
H10   2    0.050678    0.628599    0.727927    21.00000   -1.20000
AFIX  13
PART 2
H10A  2    0.050185    0.620666    0.716264   -21.00000   -1.20000
AFIX   0
PART 0
C13   1    0.216926    0.576246    0.751915    11.00000    0.09907    0.05779 =
         0.05485   -0.00141   -0.01615    0.00011
PART 1
AFIX  13
H13   2    0.238266    0.623364    0.771787    31.00000   -1.20000
AFIX  13
PART 2
H13A  2    0.231968    0.623312    0.776280   -31.00000   -1.20000
AFIX   0
PART 0
C18   1    0.160444    0.197530    0.679102    11.00000    0.07556    0.06337 =
         0.05373    0.02064    0.01564    0.00224
AFIX 137
H18A  2    0.115889    0.222091    0.659797    11.00000   -1.50000
H18B  2    0.150118    0.181922    0.726802    11.00000   -1.50000
H18C  2    0.172978    0.153518    0.651100    11.00000   -1.50000
AFIX   0
C33   1    0.086961    0.620417    0.285609    11.00000    0.10579    0.02544 =
         0.05732    0.01240   -0.00364    0.00741
AFIX 137
H33A  2    0.061689    0.586809    0.252961    11.00000   -1.50000
H33B  2    0.089360    0.670900    0.265869    11.00000   -1.50000
H33C  2    0.058798    0.621796    0.329188    11.00000   -1.50000
AFIX   0
C7    1    0.237437    0.658086    0.617508    11.00000    0.07669    0.06372 =
         0.08306   -0.01637    0.00304   -0.02514
AFIX  13
H7    2    0.275037    0.619582    0.602948    11.00000   -1.20000
AFIX   0
PART 1
C15   1    0.285258    0.521980    0.740523    31.00000    0.09016    0.05595 =
         0.05108    0.00453   -0.02007    0.00459
AFIX 137
H15A  2    0.267648    0.475704    0.718628    31.00000   -1.50000
H15B  2    0.308317    0.510186    0.785286    31.00000   -1.50000
H15C  2    0.322445    0.546195    0.710546    31.00000   -1.50000
AFIX   0

PART 0
C45   1    0.635950    0.407744    0.411679    11.00000    0.07436    0.07227 =
         0.09906   -0.01074   -0.00403    0.00149
AFIX  23
H45A  2    0.641774    0.388695    0.459511    11.00000   -1.20000
H45B  2    0.685935    0.422980    0.394156    11.00000   -1.20000
AFIX   0

C17   1    0.206594    0.319293    0.724814    11.00000    0.11319    0.06448 =
         0.04067    0.00573   -0.00451    0.02150
AFIX 137
H17A  2    0.252037    0.349323    0.731846    11.00000   -1.50000
H17B  2    0.187854    0.301752    0.769679    11.00000   -1.50000
H17C  2    0.168048    0.349965    0.702274    11.00000   -1.50000
AFIX   0
C21   1    0.329075    0.137094    0.576656    11.00000    0.07119    0.04337 =
         0.07411    0.01096    0.00151    0.01598
AFIX 137
H21A  2    0.377183    0.163068    0.582320    11.00000   -1.50000
H21B  2    0.336414    0.092207    0.548279    11.00000   -1.50000
H21C  2    0.309623    0.122625    0.622196    11.00000   -1.50000
AFIX   0
C30   1    0.317261    0.485600    0.277205    11.00000    0.04121    0.12717 =
         0.06183    0.01646    0.02315    0.00469
AFIX 137
H30A  2    0.299832    0.457633    0.236618    11.00000   -1.50000
H30B  2    0.369826    0.472881    0.286676    11.00000   -1.50000
H30C  2    0.313073    0.539422    0.268155    11.00000   -1.50000
AFIX   0
C24   1    0.399653    0.309482    0.662863    11.00000    0.07484    0.07035 =
         0.13324    0.03886   -0.05679   -0.01869
AFIX 137
H24A  2    0.373887    0.322577    0.706036    11.00000   -1.50000
H24B  2    0.448555    0.334634    0.661245    11.00000   -1.50000
H24C  2    0.407050    0.255161    0.660828    11.00000   -1.50000
AFIX   0
C20   1    0.292829    0.196030    0.464452    11.00000    0.08173    0.04995 =
         0.04818   -0.00742   -0.00261    0.01885
AFIX 137
H20A  2    0.252099    0.222155    0.440331    11.00000   -1.50000
H20B  2    0.299327    0.146047    0.444409    11.00000   -1.50000
H20C  2    0.339569    0.224508    0.459392    11.00000   -1.50000
AFIX   0

C35   1    0.449303    0.707856    0.376315    11.00000    0.09219    0.15311 =
         0.12796    0.01758    0.00117    0.02599
AFIX  23
H35A  2    0.443280    0.759452    0.358444    11.00000   -1.20000
H35B  2    0.399492    0.688204    0.390096    11.00000   -1.20000
AFIX   0
C39   1    0.517675    0.586330    0.658162    11.00000    0.12797    0.06213 =
         0.08225    0.00120   -0.00090   -0.02447
AFIX  23
H39A  2    0.468298    0.608902    0.647159    11.00000   -1.20000
H39B  2    0.534140    0.603577    0.704449    11.00000   -1.20000
AFIX   0
C41   1    0.562095    0.480844    0.595156    11.00000    0.10857    0.04852 =
         0.08396    0.01569    0.00607   -0.00477
AFIX  23
H41A  2    0.607489    0.454316    0.611752    11.00000   -1.20000
H41B  2    0.534177    0.446672    0.564067    11.00000   -1.20000
AFIX   0
C40   1    0.514670    0.500950    0.654309    11.00000    0.11046    0.05767 =
         0.07352    0.01387   -0.00319   -0.01783
AFIX  23
H40A  2    0.534302    0.478360    0.697475    11.00000   -1.20000
H40B  2    0.462455    0.483531    0.647062    11.00000   -1.20000
AFIX   0

PART 1
C14   1    0.143140    0.555625    0.799215    31.00000    0.10652    0.05235 =
         0.03932    0.00870   -0.01262    0.00400
AFIX 137
H14A  2    0.101956    0.589897    0.787832    31.00000   -1.50000
H14B  2    0.155885    0.560639    0.848355    31.00000   -1.50000
H14C  2    0.127531    0.504031    0.789693    31.00000   -1.50000
AFIX   0
PART 0
C11   1    0.033445    0.688599    0.628972    11.00000    0.05991    0.04576 =
         0.11243   -0.00311    0.01297    0.00958
AFIX 137
H11A  2    0.066960    0.712913    0.595584    11.00000   -1.50000
H11B  2   -0.005900    0.723820    0.643073    11.00000   -1.50000
H11C  2    0.010340    0.644527    0.607530    11.00000   -1.50000
AFIX   0
C8    1    0.200084    0.690278    0.545361    11.00000    0.16702    0.06025 =
         0.05370    0.01478    0.02358    0.00572
AFIX 137
H8A   2    0.166740    0.652257    0.525515    11.00000   -1.50000
H8B   2    0.240106    0.702026    0.512254    11.00000   -1.50000
H8C   2    0.171187    0.735698    0.555402    11.00000   -1.50000
AFIX   0

C42   1    0.519908    0.446138    0.374919    11.00000    0.07851    0.11064 =
         0.10746   -0.03690   -0.01067   -0.00236
AFIX  23
H42A  2    0.518133    0.468354    0.327992    11.00000   -1.20000
H42B  2    0.474551    0.461761    0.400831    11.00000   -1.20000
AFIX   0
C38   1    0.574071    0.604153    0.604545    11.00000    0.15474    0.06340 =
         0.08780   -0.00280    0.00480   -0.03316
AFIX  23
H38A  2    0.557983    0.649408    0.578939    11.00000   -1.20000
H38B  2    0.622741    0.615353    0.627093    11.00000   -1.20000
AFIX   0
C34   1    0.501619    0.705776    0.433764    11.00000    0.09948    0.16013 =
         0.12516    0.00718    0.00832    0.01524
AFIX  23
H34A  2    0.475339    0.694963    0.477816    11.00000   -1.20000
H34B  2    0.528908    0.753829    0.438217    11.00000   -1.20000
AFIX   0

PART 1
C12   1    0.104308    0.732423    0.744254    21.00000    0.07775    0.03511 =
         0.09333   -0.02171    0.00386    0.01515
AFIX 137
H12A  2    0.135464    0.716783    0.783506    21.00000   -1.50000
H12B  2    0.058254    0.756031    0.761477    21.00000   -1.50000
H12C  2    0.132245    0.768312    0.715794    21.00000   -1.50000
AFIX   0

PART 0
C44   1    0.601772    0.347335    0.364967    11.00000    0.08711    0.08239 =
         0.10907   -0.01770    0.00206   -0.00825
AFIX  23
H44A  2    0.619238    0.352413    0.316532    11.00000   -1.20000
H44B  2    0.613585    0.296402    0.381993    11.00000   -1.20000
AFIX   0
C49   1    0.746299    0.630880    0.415036    11.00000    0.08926    0.18005 =
         0.09132    0.06163   -0.00196   -0.00166
AFIX  23
H49A  2    0.721756    0.680589    0.413532    11.00000   -1.20000
H49B  2    0.744931    0.608655    0.368100    11.00000   -1.20000
AFIX   0
LI1   5    0.604041    0.558356    0.461035    11.00000    0.11464    0.05098 =
         0.05562    0.00031   -0.02943    0.00235
C46   1    0.758995    0.570118    0.519041    11.00000    0.08564    0.19172 =
         0.09692    0.06762   -0.02441   -0.00517
AFIX  23
H46A  2    0.744537    0.601357    0.559227    11.00000   -1.20000
H46B  2    0.756345    0.516874    0.533059    11.00000   -1.20000
AFIX   0
C47   1    0.832615    0.587996    0.497883    11.00000    0.09214    0.19331 =
         0.10101    0.05988   -0.01490   -0.00680
AFIX  23
H47A  2    0.860181    0.542183    0.484216    11.00000   -1.20000
H47B  2    0.860392    0.612827    0.535891    11.00000   -1.20000
AFIX   0
C43   1    0.524978    0.363397    0.371090    11.00000    0.08343    0.09920 =
         0.11038   -0.03257   -0.00342   -0.01130
AFIX  23
H43A  2    0.503973    0.340235    0.413441    11.00000   -1.20000
H43B  2    0.497036    0.344304    0.330442    11.00000   -1.20000
AFIX   0
C36   1    0.484727    0.659569    0.324967    11.00000    0.09364    0.16101 =
         0.14274    0.01115   -0.00550    0.02491
AFIX  23
H36A  2    0.481532    0.682335    0.278330    11.00000   -1.20000
H36B  2    0.459853    0.610014    0.323796    11.00000   -1.20000
AFIX   0
C37   1    0.563377    0.652027    0.346551    11.00000    0.09412    0.15803 =
         0.13930    0.01955   -0.00892    0.02952
AFIX  23
H37A  2    0.587891    0.608784    0.323803    11.00000   -1.20000
H37B  2    0.592407    0.698036    0.336500    11.00000   -1.20000
AFIX   0
C48   1    0.824741    0.637577    0.439941    11.00000    0.09223    0.18838 =
         0.10041    0.05652   -0.00289   -0.00712
AFIX  23
H48A  2    0.860313    0.623479    0.402758    11.00000   -1.20000
H48B  2    0.835400    0.689761    0.454140    11.00000   -1.20000
AFIX   0

C9    1    0.281961    0.717365    0.658139    11.00000    0.10955    0.09205 =
         0.12739   -0.04758    0.03158   -0.05231
AFIX 137
H9A   2    0.252186    0.763362    0.661590    11.00000   -1.50000
H9B   2    0.329203    0.728030    0.634016    11.00000   -1.50000
H9C   2    0.292866    0.698476    0.704702    11.00000   -1.50000
AFIX   0
PART 2
C12A  1    0.111317    0.696798    0.775125   -21.00000    0.07424    0.03912 =
         0.09477   -0.02776    0.00926    0.00760
AFIX 137
H12D  2    0.139317    0.658477    0.800671   -21.00000   -1.50000
H12E  2    0.067309    0.712106    0.802131   -21.00000   -1.50000
H12F  2    0.143748    0.740285    0.767143   -21.00000   -1.50000
AFIX   0
C15A  1    0.291155    0.538568    0.723700   -31.00000    0.08807    0.05915 =
         0.06160   -0.01001   -0.02081    0.00960
AFIX 137
H15D  2    0.278113    0.495000    0.695303   -31.00000   -1.50000
H15E  2    0.322394    0.522543    0.762763   -31.00000   -1.50000
H15F  2    0.319007    0.574787    0.695529   -31.00000   -1.50000
AFIX   0
C14A  1    0.166019    0.530104    0.803359   -31.00000    0.09527    0.04356 =
         0.03281    0.01466   -0.01531    0.00560
AFIX 137
H14D  2    0.123257    0.560889    0.817888   -31.00000   -1.50000
H14E  2    0.195577    0.515809    0.844073   -31.00000   -1.50000
H14F  2    0.147592    0.484946    0.780082   -31.00000   -1.50000
AFIX   0
HKLF 4


REM  sc001_a.res in Pna2(1)
REM wR2 = 0.0888, GooF = S = 1.085, Restrained GooF = 1.097 for all data
REM R1 = 0.0331 for 10465 Fo > 4sig(Fo) and 0.0417 for all 11846 data
REM 619 parameters refined using 136 restraints

END

WGHT      0.0511      4.7386

REM Highest difference peak  1.114,  deepest hole -0.917,  1-sigma level  0.079
Q1    1   0.3353  0.5748  0.4978  11.00000  0.05    1.11
Q2    1   0.1178  0.6887  0.6111  11.00000  0.05    0.93
Q3    1   0.1075  0.6167  0.7518  11.00000  0.05    0.84
Q4    1   0.3495  0.5035  0.5049  11.00000  0.05    0.84
Q5    1   0.1678  0.5019  0.5295  11.00000  0.05    0.75
Q6    1   0.2571  0.6178  0.6671  11.00000  0.05    0.74
Q7    1   0.5653  0.7151  0.4301  11.00000  0.05    0.74
Q8    1   0.4928  0.6354  0.3674  11.00000  0.05    0.68
Q9    1   0.3698  0.5383  0.5475  11.00000  0.05    0.68
Q10   1   0.1678  0.4386  0.5365  11.00000  0.05    0.65
;
_shelx_res_checksum              60911
_olex2_submission_special_instructions 'No special instructions were received'
_STOE_detector_distance          '60.0 mm'
_STOE_detector_pixelsize_x       '0.075 mm'
_STOE_detector_pixelsize_y       '0.075 mm'
_STOE_detector_size_x            '8.0 cm'
_STOE_detector_size_y            '7.7 cm'
_STOE_evaluation_integration_A   14.5
_STOE_evaluation_integration_B   0.7
_STOE_evaluation_integration_EMS 0.013
_STOE_evaluation_LANA_BIS_l_even_max -
_STOE_evaluation_LANA_BIS_l_odd_max -
_STOE_evaluation_LANA_BOS_l_even_max 6
_STOE_evaluation_LANA_BOS_l_odd_max 3
_STOE_evaluation_LANA_completeness 93.6
_STOE_evaluation_LANA_DXS_max_order 3
_STOE_evaluation_LANA_DYS_max_order 3
_STOE_evaluation_LANA_FS_max_order 3
_STOE_evaluation_LANA_max_2theta_available 58.0
_STOE_evaluation_LANA_max_2theta_desired 58.0
_STOE_evaluation_LANA_mean_redundancy 6.1
_STOE_evaluation_LANA_number_refls_after_OR 47819
_STOE_evaluation_LANA_number_refls_outliers 10183
_STOE_evaluation_LANA_number_refls_total 58002
_STOE_evaluation_LANA_number_refls_unique 7887
_STOE_evaluation_LANA_number_refls_written 47819
_STOE_evaluation_LANA_OR_c1      0.035
_STOE_evaluation_LANA_OR_c2      0
_STOE_evaluation_LANA_OR_c3      0
_STOE_evaluation_LANA_OR_c4      0.7
_STOE_evaluation_LANA_point_group mmm
_STOE_evaluation_LANA_table      
;
#----------------------------------------------------------------------------
2Theta           7.2   13.2   19.2   25.2   31.2   37.2   43.2   49.2   55.2
#----------------------------------------------------------------------------
<Resolution>    4.94   3.05   2.15   1.61   1.32   1.11   0.97   0.85   0.78
N(total)         802   2639   3380   5432   8085  10052  10835  11338   5439
<Redundancy>    11.3   12.7    7.9    7.6    7.7    7.2    6.4    5.4    3.1
Complet. [%%]   100.0  100.0  100.0  100.0  100.0  100.0  100.0   99.9   74.8
<I/sigma>      161.9  123.0   75.3   51.6   28.8   16.6   10.1    5.8    3.6
R(int)         0.020  0.018  0.020  0.020  0.026  0.031  0.045  0.072  0.106
#----------------------------------------------------------------------------
;
_STOE_measurement_identifier     SC001
_STOE_measurement_max_exposure_per_frame '80.0 s'
_STOE_measurement_mean_exposure_per_frame '80.0 s'
_STOE_measurement_min_exposure_per_frame '80.0 s'
_STOE_measurement_total_exposure_time '13.2 h'
_STOE_measurement_total_frame_number 593
_STOE_measurement_total_run_number 13
_STOE_measurement_tube_power     '50.0 W'
loop_
_twin_individual_id
_twin_individual_mass_fraction_refined
1 0.866(17)
2 0.134(17)
####################################################################### 
# 
# This file contains crystal structure data downloaded from the 
# Cambridge Structural Database (CSD) hosted by the Cambridge 
# Crystallographic Data Centre (CCDC).
# 
# Full information about CCDC data access policies and citation 
# guidelines are available at http://www.ccdc.cam.ac.uk/access/V1 
# 
# Audit and citation data items may have been added by the CCDC. 
# Please retain this information to preserve the provenance of 
# this file and to allow appropriate attribution of the data. 
# 
#######################################################################

data_1_LiI_THF3
_database_code_depnum_ccdc_archive 'CCDC 2387122'
loop_
_audit_author_name
_audit_author_address
'Nicolas Casaretto'
;CNRS Ecole Polytechnique
France
;
_audit_update_record             
;
2024-09-27 deposited with the CCDC.	2025-07-15 downloaded from the CCDC.
;
_manchester_internal_STL_name    CEMG2
_manchester_internal_STL_number  137
_manchester_internal_coll_client MG/STL
_manchester_internal_coll_user   MG
_manchester_internal_coll_date   22/05/2016
_manchester_internal_process_date 22/05/2016
_manchester_internal_process_user MG
_manchester_internal_solution_date 23/05/2016
_manchester_internal_solution_user MG
_manchester_internal_refinement_date 23/10/2023
_manchester_internal_refinement_user MG
_manchester_internal_validation_date 23/10/2023
_manchester_internal_validation_user MG
_manchester_internal_archive_date 23/10/2023
_manchester_internal_archive_user AW
_refine_special_details          
;
Enhanced rigid bond and similarity thermal restraints were applied
to all atoms within THF molecules.
The O-C and C-C distances in THF molecules were restained to be approximately
 1.45 and 1.55 A, respectively.
Antibumping restraints were employed to prevent close H-H
contacts within disordered components.
;
_vrf_PLAT910_cemg2               
;
PROBLEM: Missing # of FCF Reflection(s) Below Theta(Min) 23 Note
RESPONSE: Missing reflections at low angle are most likely due to blocking
by the beamstop.
;
_audit_creation_date             2023-10-23
_audit_creation_method           
;
Olex2 1.5
(compiled 2023.08.24 svn.re1ec1418 for OlexSys, GUI svn.r6817)
;
_shelx_SHELXL_version_number     2018/3
_chemical_name_common            ?
_chemical_name_systematic        ?
_chemical_formula_moiety         'C45 H99 Ce I Li N4 O3 Si3'
_chemical_formula_sum            'C45 H99 Ce I Li N4 O3 Si3'
_chemical_formula_weight         1102.51
_chemical_melting_point          ?
_chemical_oxdiff_formula         'C45 H99 Ce I Li N4 O3 Si3'
_chemical_oxdiff_usercomment     'CEMG2 for MG/STL'
loop_
_atom_type_symbol
_atom_type_description
_atom_type_scat_dispersion_real
_atom_type_scat_dispersion_imag
_atom_type_scat_source
C C 0.0033 0.0016 'International Tables Vol C Tables 4.2.6.8 and 6.1.1.4'
H H 0.0000 0.0000 'International Tables Vol C Tables 4.2.6.8 and 6.1.1.4'
Ce Ce -0.2486 2.6331 'International Tables Vol C Tables 4.2.6.8 and 6.1.1.4'
I I -0.4742 1.8119 'International Tables Vol C Tables 4.2.6.8 and 6.1.1.4'
Li Li -0.0003 0.0001 'International Tables Vol C Tables 4.2.6.8 and 6.1.1.4'
N N 0.0061 0.0033 'International Tables Vol C Tables 4.2.6.8 and 6.1.1.4'
O O 0.0106 0.0060 'International Tables Vol C Tables 4.2.6.8 and 6.1.1.4'
Si Si 0.0817 0.0704 'International Tables Vol C Tables 4.2.6.8 and 6.1.1.4'

_shelx_space_group_comment       
;
The symmetry employed for this shelxl refinement is uniquely defined
by the following loop, which should always be used as a source of
symmetry information in preference to the above space-group names.
They are only intended as comments.
;
_space_group_crystal_system      monoclinic
_space_group_IT_number           14
_space_group_name_H-M_alt        'P 1 21/n 1'
_space_group_name_Hall           '-P 2yn'
loop_
_space_group_symop_operation_xyz
'x, y, z'
'-x+1/2, y+1/2, -z+1/2'
'-x, -y, -z'
'x-1/2, -y-1/2, z-1/2'

_cell_length_a                   15.5528(12)
_cell_length_b                   19.1984(9)
_cell_length_c                   19.4099(10)
_cell_angle_alpha                90
_cell_angle_beta                 91.100(6)
_cell_angle_gamma                90
_cell_volume                     5794.5(6)
_cell_formula_units_Z            4
_cell_measurement_reflns_used    8071
_cell_measurement_temperature    150(2)
_cell_measurement_theta_max      28.9160
_cell_measurement_theta_min      3.6490
_shelx_estimated_absorpt_T_max   0.800
_shelx_estimated_absorpt_T_min   0.640
_exptl_absorpt_coefficient_mu    1.416
_exptl_absorpt_correction_T_max  0.850
_exptl_absorpt_correction_T_min  0.709
_exptl_absorpt_correction_type   gaussian
_exptl_absorpt_process_details   
;
CrysAlisPro 1.171.38.41 (Rigaku Oxford Diffraction, 2015)
Numerical absorption correction based on gaussian integration over
			a multifaceted crystal model
Empirical absorption correction using spherical harmonics,
 implemented in SCALE3 ABSPACK scaling algorithm.
;
_exptl_absorpt_special_details   ?
_exptl_crystal_colour            'clear yellow'
_exptl_crystal_colour_lustre     clear
_exptl_crystal_colour_modifier   .
_exptl_crystal_colour_primary    yellow
_exptl_crystal_density_diffrn    1.264
_exptl_crystal_density_meas      ?
_exptl_crystal_density_method    ?
_exptl_crystal_description       block
_exptl_crystal_F_000             2308
loop_
_exptl_crystal_face_index_h
_exptl_crystal_face_index_k
_exptl_crystal_face_index_l
_exptl_crystal_face_perp_dist
1 15 -23 0.1350
-1 -15 23 0.1350
-5 15 22 0.1816
5 -12 -24 0.0767
22 -1 0 0.0640
5 19 18 0.1913
-2 -20 -19 0.1146
15 -8 17 0.0886
15 -20 1 0.1035
-9 -5 -24 0.0873
-16 10 -16 0.0968
-14 20 1 0.1646
-18 -13 9 0.1133
18 13 -9 0.1034
-21 8 4 0.1023
-20 -6 -10 0.0685

_exptl_crystal_size_max          0.346
_exptl_crystal_size_mid          0.27
_exptl_crystal_size_min          0.165
loop_
_exptl_oxdiff_crystal_face_indexfrac_h
_exptl_oxdiff_crystal_face_indexfrac_k
_exptl_oxdiff_crystal_face_indexfrac_l
_exptl_oxdiff_crystal_face_x
_exptl_oxdiff_crystal_face_y
_exptl_oxdiff_crystal_face_z
0.9957 14.9943 -23.0094 0.3494 0.9298 0.1710
-0.9957 -14.9943 23.0094 -0.3494 -0.9298 -0.1710
-5.0005 15.0052 22.0061 -0.0727 -0.1968 -0.9774
5.0000 -12.0057 -24.0071 0.1121 0.3199 0.9467
22.0229 -0.9918 0.0031 -0.9231 0.3116 0.2451
5.0090 19.0079 18.0057 -0.4185 0.1513 -0.8867
-2.0061 -20.0071 -19.0056 0.3049 -0.1081 0.9671
15.0196 -7.9897 17.0089 -0.9067 -0.3665 -0.0513
15.0161 -19.9949 1.0041 -0.7052 -0.3072 0.6522
-9.0147 -5.0106 -24.0096 0.7196 0.2852 0.6230
-16.0204 9.9897 -16.0088 0.9398 0.3796 -0.0356
-14.0146 19.9959 0.9968 0.6334 0.2765 -0.6906
-18.0165 -13.0046 9.0018 0.5772 -0.8171 -0.0540
18.0165 13.0046 -9.0018 -0.5772 0.8171 0.0540
-21.0211 7.9937 3.9979 0.8435 -0.2083 -0.5165
-20.0230 -6.0107 -10.0059 0.9670 -0.2310 0.2013

_exptl_transmission_factor_max   ?
_exptl_transmission_factor_min   ?
_diffrn_reflns_av_R_equivalents  0.0442
_diffrn_reflns_av_unetI/netI     0.0786
_diffrn_reflns_Laue_measured_fraction_full 0.998
_diffrn_reflns_Laue_measured_fraction_max 0.852
_diffrn_reflns_limit_h_max       20
_diffrn_reflns_limit_h_min       -14
_diffrn_reflns_limit_k_max       25
_diffrn_reflns_limit_k_min       -19
_diffrn_reflns_limit_l_max       22
_diffrn_reflns_limit_l_min       -26
_diffrn_reflns_number            32022
_diffrn_reflns_point_group_measured_fraction_full 0.998
_diffrn_reflns_point_group_measured_fraction_max 0.852
_diffrn_reflns_theta_full        26.000
_diffrn_reflns_theta_max         29.273
_diffrn_reflns_theta_min         3.326
_diffrn_ambient_temperature      150(2)
_diffrn_detector                 'CCD plate'
_diffrn_detector_area_resol_mean 5.1636
_diffrn_detector_type            Atlas
_diffrn_measured_fraction_theta_full 0.998
_diffrn_measured_fraction_theta_max 0.852
_diffrn_measurement_details      
;
List of Runs (angles in degrees, time in seconds):

  # Type    Start    End  Width  t~exp~   \w     \q     \k     \f   Frames
#--------------------------------------------------------------------------
  1  \w     54.00  90.00   1.00   25.00    --   11.54  77.00 -30.00   36
  2  \w    -13.00  12.00   1.00   25.00    --   11.54  77.00 -30.00   25
  3  \w    -95.00  50.00   1.00   25.00    --  -12.00   0.00-180.00  145
;
_diffrn_measurement_device       'four-circle diffractometer'
_diffrn_measurement_device_type  'Xcalibur, Atlas'
_diffrn_measurement_method       '\w scans'
_diffrn_orient_matrix_type       
'CrysAlisPro convention (1999,Acta A55,543-557)'
_diffrn_orient_matrix_UB_11      -0.0417730000
_diffrn_orient_matrix_UB_12      0.0031448000
_diffrn_orient_matrix_UB_13      -0.0149420000
_diffrn_orient_matrix_UB_21      0.0153110000
_diffrn_orient_matrix_UB_22      0.0257072000
_diffrn_orient_matrix_UB_23      -0.0229929000
_diffrn_orient_matrix_UB_31      0.0099444000
_diffrn_orient_matrix_UB_32      -0.0263630000
_diffrn_orient_matrix_UB_33      -0.0241811000
_diffrn_radiation_monochromator  graphite
_diffrn_radiation_probe          x-ray
_diffrn_radiation_type           'Mo K\a'
_diffrn_radiation_wavelength     0.71073
_diffrn_source                   'fine-focus sealed X-ray tube'
_diffrn_source_type              'Enhance (Mo) X-ray Source'
_reflns_Friedel_coverage         0.000
_reflns_Friedel_fraction_full    .
_reflns_Friedel_fraction_max     .
_reflns_number_gt                9486
_reflns_number_total             13475
_reflns_special_details          
;
 Reflections were merged by SHELXL according to the crystal
 class for the calculation of statistics and refinement.
 
 _reflns_Friedel_fraction is defined as the number of unique
 Friedel pairs measured divided by the number that would be
 possible theoretically, ignoring centric projections and
 systematic absences.
;
_reflns_threshold_expression     'I > 2\s(I)'
_computing_cell_refinement       'CrysAlisPro 1.171.38.41 (Rigaku OD, 2015)'
_computing_data_collection       'CrysAlisPro 1.171.38.41 (Rigaku OD, 2015)'
_computing_data_reduction        'CrysAlisPro 1.171.38.41 (Rigaku OD, 2015)'
_computing_molecular_graphics    'Olex2 1.5 (Dolomanov et al., 2009)'
_computing_publication_material  'Olex2 1.5 (Dolomanov et al., 2009)'
_computing_structure_refinement  'SHELXL 2018/3 (Sheldrick, 2015)'
_computing_structure_solution    'ShelXT (Sheldrick, 2015)'
_refine_diff_density_max         0.834
_refine_diff_density_min         -0.671
_refine_diff_density_rms         0.117
_refine_ls_extinction_coef       .
_refine_ls_extinction_method     none
_refine_ls_goodness_of_fit_ref   1.024
_refine_ls_hydrogen_treatment    constr
_refine_ls_matrix_type           full
_refine_ls_number_parameters     541
_refine_ls_number_reflns         13475
_refine_ls_number_restraints     197
_refine_ls_R_factor_all          0.0846
_refine_ls_R_factor_gt           0.0466
_refine_ls_restrained_S_all      1.043
_refine_ls_shift/su_max          0.001
_refine_ls_shift/su_mean         0.000
_refine_ls_structure_factor_coef Fsqd
_refine_ls_weighting_details     
'w=1/[\s^2^(Fo^2^)+(0.0382P)^2^+2.0003P] where P=(Fo^2^+2Fc^2^)/3'
_refine_ls_weighting_scheme      calc
_refine_ls_wR_factor_gt          0.0868
_refine_ls_wR_factor_ref         0.1006
_olex2_refinement_description    
;
1. Fixed Uiso
 At 1.2 times of:
  All C(H) groups, All C(H,H) groups
 At 1.5 times of:
  All C(H,H,H) groups
2. Restrained distances
 H35A-H35A_$1
 -2.1 with sigma of 0.005
 C45-C44 = C44-C43 = C43-C42 = C41-C40 = C40-C39 = C39-C38 = C36-C35 = C35-C34
 = C37-C36
 1.55 with sigma of 0.005
 O1-C37 = O1-C34 = O3-C42 = O3-C45 = O2-C38 = O2-C41
 1.45 with sigma of 0.01
3. Uiso/Uaniso restraints and constraints
O1 \\sim O2 \\sim O3 \\sim C34 \\sim C35 \\sim C36 \\sim C37 \\sim C38 \\sim
C39 \\sim C40 \\sim C41 \\sim C42 \\sim C43 \\sim C44 \\sim C45: within 2A with
sigma of 0.02 and sigma for terminal atoms of 0.04 within 2A
4. Rigid body (RIGU) restrains
 O1, O2, O3, C34, C35, C36, C37, C38, C39, C40, C41, C42, C43, C44, C45
 with sigma for 1-2 distances of 0.004 and sigma for 1-3 distances of 0.004
5.a Ternary CH refined with riding coordinates:
 C1(H1), C4(H4), C7(H7), C12(H12), C15(H15), C18(H18), C23(H23), C26(H26),
 C29(H29)
5.b Secondary CH2 refined with riding coordinates:
 C10(H10A,H10B), C11(H11A,H11B), C21(H21A,H21B), C22(H22A,H22B), C32(H32A,
 H32B), C33(H33A,H33B), C34(H34A,H34B), C35(H35A,H35B), C36(H36A,H36B),
 C37(H37A,H37B), C38(H38A,H38B), C39(H39A,H39B), C40(H40A,H40B), C41(H41A,H41B),
  C42(H42A,H42B), C43(H43A,H43B), C44(H44A,H44B), C45(H45A,H45B)
5.c Idealised Me refined as rotating group:
 C2(H2A,H2B,H2C), C3(H3A,H3B,H3C), C5(H5A,H5B,H5C), C6(H6A,H6B,H6C), C8(H8A,
 H8B,H8C), C9(H9A,H9B,H9C), C13(H13A,H13B,H13C), C14(H14A,H14B,H14C), C16(H16A,
 H16B,H16C), C17(H17A,H17B,H17C), C19(H19A,H19B,H19C), C20(H20A,H20B,H20C),
 C24(H24A,H24B,H24C), C25(H25A,H25B,H25C), C27(H27A,H27B,H27C), C28(H28A,H28B,
 H28C), C30(H30A,H30B,H30C), C31(H31A,H31B,H31C)
;
_atom_sites_solution_hydrogens   geom
_atom_sites_solution_primary     iterative
_atom_sites_solution_secondary   difmap
loop_
_atom_site_label
_atom_site_type_symbol
_atom_site_fract_x
_atom_site_fract_y
_atom_site_fract_z
_atom_site_U_iso_or_equiv
_atom_site_adp_type
_atom_site_occupancy
_atom_site_site_symmetry_order
_atom_site_calc_flag
_atom_site_refinement_flags_posn
_atom_site_refinement_flags_adp
_atom_site_refinement_flags_occupancy
_atom_site_disorder_assembly
_atom_site_disorder_group
Ce1 Ce 0.56263(2) 0.82164(2) 0.71004(2) 0.01948(7) Uani 1 1 d . . . . .
I1 I 0.48431(2) 0.66351(2) 0.72199(2) 0.03769(9) Uani 1 1 d . . . . .
Si1 Si 0.53691(8) 0.85097(5) 0.89709(5) 0.0237(3) Uani 1 1 d . . . . .
Si2 Si 0.77717(8) 0.76645(6) 0.64992(6) 0.0276(3) Uani 1 1 d . . . . .
Si3 Si 0.39550(8) 0.85604(6) 0.57443(5) 0.0256(3) Uani 1 1 d . . . . .
O1 O 0.4295(2) 0.50074(18) 0.81333(17) 0.0541(9) Uani 1 1 d D U . . .
O2 O 0.3753(3) 0.49077(17) 0.66157(17) 0.0632(11) Uani 1 1 d D U . . .
O3 O 0.2649(2) 0.58670(16) 0.76203(16) 0.0507(9) Uani 1 1 d D U . . .
N1 N 0.5401(2) 0.88129(15) 0.81383(15) 0.0222(7) Uani 1 1 d . . . . .
N2 N 0.7120(2) 0.82398(15) 0.69183(16) 0.0261(8) Uani 1 1 d . . . . .
N3 N 0.4899(2) 0.87677(15) 0.61585(15) 0.0246(8) Uani 1 1 d . . . . .
N4 N 0.6147(2) 0.95366(15) 0.69951(14) 0.0199(7) Uani 1 1 d . . . . .
C51 C 0.4227(3) 0.8394(2) 0.9274(2) 0.0296(10) Uani 1 1 d . . . . .
H1 H 0.425676 0.820746 0.975479 0.036 Uiso 1 1 calc R U . . .
C52 C 0.3739(3) 0.9082(2) 0.9291(2) 0.0449(13) Uani 1 1 d . . . . .
H2A H 0.403459 0.940459 0.960637 0.067 Uiso 1 1 calc R U . . .
H2B H 0.315300 0.899973 0.944924 0.067 Uiso 1 1 calc R U . . .
H2C H 0.371493 0.928386 0.882689 0.067 Uiso 1 1 calc R U . . .
C53 C 0.3731(3) 0.7869(2) 0.8831(2) 0.0380(11) Uani 1 1 d . . . . .
H3A H 0.375239 0.800894 0.834598 0.057 Uiso 1 1 calc R U . . .
H3B H 0.313051 0.785313 0.897503 0.057 Uiso 1 1 calc R U . . .
H3C H 0.399011 0.740642 0.888663 0.057 Uiso 1 1 calc R U . . .
C54 C 0.5883(3) 0.7614(2) 0.8979(2) 0.0318(10) Uani 1 1 d . . . . .
H4 H 0.561890 0.735344 0.858240 0.038 Uiso 1 1 calc R U . . .
C55 C 0.6849(4) 0.7619(3) 0.8864(3) 0.0528(15) Uani 1 1 d . . . . .
H5A H 0.697157 0.788309 0.844561 0.079 Uiso 1 1 calc R U . . .
H5B H 0.705368 0.713917 0.881299 0.079 Uiso 1 1 calc R U . . .
H5C H 0.714204 0.783680 0.926004 0.079 Uiso 1 1 calc R U . . .
C56 C 0.5697(3) 0.7187(2) 0.9623(2) 0.0461(13) Uani 1 1 d . . . . .
H6A H 0.593630 0.742605 1.002985 0.069 Uiso 1 1 calc R U . . .
H6B H 0.596229 0.672615 0.958292 0.069 Uiso 1 1 calc R U . . .
H6C H 0.507431 0.713501 0.967012 0.069 Uiso 1 1 calc R U . . .
C7 C 0.5898(3) 0.9139(2) 0.96063(19) 0.0309(10) Uani 1 1 d . . . . .
H7 H 0.558954 0.959114 0.953794 0.037 Uiso 1 1 calc R U . . .
C8 C 0.6845(3) 0.9301(3) 0.9484(2) 0.0507(14) Uani 1 1 d . . . . .
H8A H 0.720050 0.891024 0.964631 0.076 Uiso 1 1 calc R U . . .
H8B H 0.700924 0.972378 0.973726 0.076 Uiso 1 1 calc R U . . .
H8C H 0.693314 0.937292 0.899067 0.076 Uiso 1 1 calc R U . . .
C9 C 0.5776(4) 0.8949(3) 1.0371(2) 0.0516(15) Uani 1 1 d . . . . .
H9A H 0.516183 0.888983 1.045851 0.077 Uiso 1 1 calc R U . . .
H9B H 0.600737 0.932371 1.066323 0.077 Uiso 1 1 calc R U . . .
H9C H 0.608063 0.851432 1.047613 0.077 Uiso 1 1 calc R U . . .
C1 C 0.5236(3) 0.95569(18) 0.80171(19) 0.0243(9) Uani 1 1 d . . . . .
H10A H 0.513614 0.979348 0.846164 0.029 Uiso 1 1 calc R U . . .
H10B H 0.471341 0.961274 0.772315 0.029 Uiso 1 1 calc R U . . .
C2 C 0.5998(3) 0.98870(18) 0.76667(18) 0.0229(9) Uani 1 1 d . . . . .
H11A H 0.588485 1.038869 0.758929 0.027 Uiso 1 1 calc R U . . .
H11B H 0.651724 0.984339 0.796652 0.027 Uiso 1 1 calc R U . . .
C12 C 0.7254(3) 0.6778(2) 0.6564(2) 0.0406(12) Uani 1 1 d . . . . .
H12 H 0.662778 0.685068 0.646282 0.049 Uiso 1 1 calc R U . . .
C13 C 0.7313(4) 0.6465(2) 0.7294(3) 0.0554(15) Uani 1 1 d . . . . .
H13A H 0.791301 0.634800 0.740587 0.083 Uiso 1 1 calc R U . . .
H13B H 0.696017 0.604313 0.731284 0.083 Uiso 1 1 calc R U . . .
H13C H 0.710400 0.680573 0.762739 0.083 Uiso 1 1 calc R U . . .
C14 C 0.7557(4) 0.6226(3) 0.6043(3) 0.0702(19) Uani 1 1 d . . . . .
H14A H 0.748955 0.640951 0.557435 0.105 Uiso 1 1 calc R U . . .
H14B H 0.720928 0.580334 0.608955 0.105 Uiso 1 1 calc R U . . .
H14C H 0.816288 0.611517 0.613611 0.105 Uiso 1 1 calc R U . . .
C15 C 0.8912(3) 0.7702(2) 0.6847(2) 0.0365(11) Uani 1 1 d . . . . .
H15 H 0.912401 0.817879 0.673235 0.044 Uiso 1 1 calc R U . . .
C16 C 0.9010(4) 0.7638(3) 0.7641(2) 0.0578(15) Uani 1 1 d . . . . .
H16A H 0.860928 0.795856 0.786115 0.087 Uiso 1 1 calc R U . . .
H16B H 0.960074 0.775657 0.778162 0.087 Uiso 1 1 calc R U . . .
H16C H 0.888271 0.715948 0.778092 0.087 Uiso 1 1 calc R U . . .
C17 C 0.9533(3) 0.7199(3) 0.6503(3) 0.0566(15) Uani 1 1 d . . . . .
H17A H 0.938466 0.671957 0.662542 0.085 Uiso 1 1 calc R U . . .
H17B H 1.012218 0.730044 0.666081 0.085 Uiso 1 1 calc R U . . .
H17C H 0.949071 0.725582 0.600156 0.085 Uiso 1 1 calc R U . . .
C18 C 0.7851(3) 0.7841(2) 0.5536(2) 0.0351(11) Uani 1 1 d . . . . .
H18 H 0.819721 0.745396 0.533632 0.042 Uiso 1 1 calc R U . . .
C19 C 0.8316(4) 0.8521(3) 0.5367(2) 0.0498(14) Uani 1 1 d . . . . .
H19A H 0.799322 0.891552 0.555236 0.075 Uiso 1 1 calc R U . . .
H19B H 0.835747 0.857014 0.486663 0.075 Uiso 1 1 calc R U . . .
H19C H 0.889494 0.851385 0.557582 0.075 Uiso 1 1 calc R U . . .
C20 C 0.6967(3) 0.7820(3) 0.5182(2) 0.0520(14) Uani 1 1 d . . . . .
H20A H 0.672041 0.735288 0.522952 0.078 Uiso 1 1 calc R U . . .
H20B H 0.702395 0.793061 0.469186 0.078 Uiso 1 1 calc R U . . .
H20C H 0.658888 0.816177 0.539653 0.078 Uiso 1 1 calc R U . . .
C3 C 0.7498(3) 0.8903(2) 0.7162(2) 0.0304(10) Uani 1 1 d . . . . .
H21A H 0.811871 0.890994 0.705669 0.036 Uiso 1 1 calc R U . . .
H21B H 0.744349 0.893439 0.766848 0.036 Uiso 1 1 calc R U . . .
C4 C 0.7067(3) 0.95237(19) 0.6831(2) 0.0253(9) Uani 1 1 d . . . . .
H22A H 0.734542 0.995667 0.699973 0.030 Uiso 1 1 calc R U . . .
H22B H 0.713320 0.950140 0.632534 0.030 Uiso 1 1 calc R U . . .
C23 C 0.3255(3) 0.8126(2) 0.6406(2) 0.0334(10) Uani 1 1 d . . . . .
H23 H 0.362564 0.776475 0.663290 0.040 Uiso 1 1 calc R U . . .
C24 C 0.2975(4) 0.8616(3) 0.6986(2) 0.0509(14) Uani 1 1 d . . . . .
H24A H 0.348123 0.884849 0.718686 0.076 Uiso 1 1 calc R U . . .
H24B H 0.268880 0.834470 0.734338 0.076 Uiso 1 1 calc R U . . .
H24C H 0.257548 0.896553 0.679897 0.076 Uiso 1 1 calc R U . . .
C25 C 0.2474(4) 0.7735(3) 0.6113(3) 0.0652(17) Uani 1 1 d . . . . .
H25A H 0.206383 0.806874 0.591156 0.098 Uiso 1 1 calc R U . . .
H25B H 0.219822 0.747537 0.648262 0.098 Uiso 1 1 calc R U . . .
H25C H 0.265998 0.741005 0.575571 0.098 Uiso 1 1 calc R U . . .
C26 C 0.4086(3) 0.7916(2) 0.5008(2) 0.0378(11) Uani 1 1 d . . . . .
H26 H 0.350542 0.783017 0.479507 0.045 Uiso 1 1 calc R U . . .
C27 C 0.4451(4) 0.7209(2) 0.5255(3) 0.0557(15) Uani 1 1 d . . . . .
H27A H 0.501445 0.728071 0.547775 0.084 Uiso 1 1 calc R U . . .
H27B H 0.451164 0.689746 0.485860 0.084 Uiso 1 1 calc R U . . .
H27C H 0.405758 0.699951 0.558461 0.084 Uiso 1 1 calc R U . . .
C28 C 0.4668(4) 0.8204(2) 0.4449(2) 0.0479(13) Uani 1 1 d . . . . .
H28A H 0.441791 0.863396 0.426079 0.072 Uiso 1 1 calc R U . . .
H28B H 0.471915 0.785951 0.407895 0.072 Uiso 1 1 calc R U . . .
H28C H 0.523858 0.830264 0.464776 0.072 Uiso 1 1 calc R U . . .
C29 C 0.3429(3) 0.9357(2) 0.5323(2) 0.0290(10) Uani 1 1 d . . . . .
H29 H 0.383135 0.950829 0.495631 0.035 Uiso 1 1 calc R U . . .
C30 C 0.2573(3) 0.9201(3) 0.4949(3) 0.0489(13) Uani 1 1 d . . . . .
H30A H 0.265082 0.881417 0.462648 0.073 Uiso 1 1 calc R U . . .
H30B H 0.238033 0.961506 0.469522 0.073 Uiso 1 1 calc R U . . .
H30C H 0.214015 0.907261 0.528726 0.073 Uiso 1 1 calc R U . . .
C31 C 0.3320(3) 0.9989(2) 0.5789(2) 0.0400(12) Uani 1 1 d . . . . .
H31A H 0.288240 0.988868 0.613206 0.060 Uiso 1 1 calc R U . . .
H31B H 0.313978 1.039073 0.551097 0.060 Uiso 1 1 calc R U . . .
H31C H 0.386834 1.009304 0.602459 0.060 Uiso 1 1 calc R U . . .
C5 C 0.5411(3) 0.93431(19) 0.58793(19) 0.0267(9) Uani 1 1 d . . . . .
H32A H 0.508103 0.957628 0.550372 0.032 Uiso 1 1 calc R U . . .
H32B H 0.594696 0.915612 0.568426 0.032 Uiso 1 1 calc R U . . .
C6 C 0.5631(3) 0.98685(19) 0.64407(18) 0.0254(9) Uani 1 1 d . . . . .
H33A H 0.595893 1.025964 0.624196 0.030 Uiso 1 1 calc R U . . .
H33B H 0.509502 1.005863 0.663303 0.030 Uiso 1 1 calc R U . . .
C34 C 0.4148(4) 0.5209(4) 0.8823(3) 0.097(2) Uani 1 1 d D U . . .
H34A H 0.395414 0.480620 0.909796 0.116 Uiso 1 1 calc R U . . .
H34B H 0.370636 0.557893 0.884035 0.116 Uiso 1 1 calc R U . . .
C35 C 0.4999(4) 0.5473(3) 0.9090(2) 0.133(3) Uani 1 1 d D U . . .
H35A H 0.510041 0.531290 0.956997 0.159 Uiso 1 1 calc DR U . . .
H35B H 0.500460 0.598884 0.908710 0.159 Uiso 1 1 calc R U . . .
C36 C 0.5695(4) 0.5195(4) 0.8630(3) 0.090(2) Uani 1 1 d D U . . .
H36A H 0.607667 0.486607 0.888281 0.109 Uiso 1 1 calc R U . . .
H36B H 0.604652 0.557811 0.844230 0.109 Uiso 1 1 calc R U . . .
C37 C 0.5188(4) 0.4823(3) 0.8056(3) 0.0741(17) Uani 1 1 d D U . . .
H37A H 0.539175 0.497336 0.759971 0.089 Uiso 1 1 calc R U . . .
H37B H 0.526313 0.431287 0.809609 0.089 Uiso 1 1 calc R U . . .
C38 C 0.3652(5) 0.4180(3) 0.6666(3) 0.093(2) Uani 1 1 d D U . . .
H38A H 0.303357 0.406452 0.669259 0.112 Uiso 1 1 calc R U . . .
H38B H 0.394241 0.401011 0.709269 0.112 Uiso 1 1 calc R U . . .
C39 C 0.4034(6) 0.3822(3) 0.6047(3) 0.112(3) Uani 1 1 d D U . . .
H39A H 0.362831 0.347930 0.584208 0.134 Uiso 1 1 calc R U . . .
H39B H 0.458086 0.358557 0.617009 0.134 Uiso 1 1 calc R U . . .
C40 C 0.4181(7) 0.4431(3) 0.5561(4) 0.133(3) Uani 1 1 d D U . . .
H40A H 0.382913 0.436972 0.513450 0.159 Uiso 1 1 calc R U . . .
H40B H 0.479346 0.445004 0.543336 0.159 Uiso 1 1 calc R U . . .
C41 C 0.3929(6) 0.5102(3) 0.5921(3) 0.114(3) Uani 1 1 d D U . . .
H41A H 0.440370 0.544473 0.590778 0.137 Uiso 1 1 calc R U . . .
H41B H 0.341209 0.530931 0.569592 0.137 Uiso 1 1 calc R U . . .
C42 C 0.1901(4) 0.5617(3) 0.7274(3) 0.0765(18) Uani 1 1 d D U . . .
H42A H 0.173471 0.515835 0.746206 0.092 Uiso 1 1 calc R U . . .
H42B H 0.200932 0.556342 0.677627 0.092 Uiso 1 1 calc R U . . .
C43 C 0.1190(4) 0.6142(3) 0.7383(4) 0.087(2) Uani 1 1 d D U . . .
H43A H 0.066247 0.590669 0.754095 0.104 Uiso 1 1 calc R U . . .
H43B H 0.105375 0.639400 0.694951 0.104 Uiso 1 1 calc R U . . .
C44 C 0.1533(3) 0.6642(3) 0.7931(3) 0.0778(18) Uani 1 1 d D U . . .
H44A H 0.125312 0.655607 0.837723 0.093 Uiso 1 1 calc R U . . .
H44B H 0.142676 0.713058 0.779229 0.093 Uiso 1 1 calc R U . . .
C45 C 0.2497(3) 0.6497(3) 0.7991(3) 0.0580(15) Uani 1 1 d D U . . .
H45A H 0.282629 0.688608 0.778990 0.070 Uiso 1 1 calc R U . . .
H45B H 0.267520 0.644323 0.848019 0.070 Uiso 1 1 calc R U . . .
Li1 Li 0.3740(6) 0.5521(4) 0.7394(4) 0.044(2) Uani 1 1 d . . . . .

loop_
_atom_site_aniso_label
_atom_site_aniso_U_11
_atom_site_aniso_U_22
_atom_site_aniso_U_33
_atom_site_aniso_U_23
_atom_site_aniso_U_13
_atom_site_aniso_U_12
Ce1 0.02366(13) 0.01758(10) 0.01721(11) 0.00068(9) 0.00103(8) 0.00013(9)
I1 0.0448(2) 0.02453(14) 0.04365(18) 0.00481(12) -0.00235(14) -0.00745(13)
Si1 0.0297(7) 0.0241(5) 0.0173(5) 0.0011(4) -0.0006(5) -0.0012(5)
Si2 0.0293(7) 0.0300(6) 0.0238(6) 0.0014(5) 0.0050(5) 0.0098(5)
Si3 0.0298(7) 0.0253(5) 0.0216(5) 0.0019(5) -0.0047(5) -0.0013(5)
O1 0.053(3) 0.058(2) 0.0502(19) 0.0035(17) -0.0046(18) -0.0082(19)
O2 0.094(3) 0.0476(19) 0.048(2) -0.0108(17) 0.007(2) -0.016(2)
O3 0.042(2) 0.054(2) 0.056(2) -0.0161(17) -0.0066(17) -0.0122(17)
N1 0.027(2) 0.0206(15) 0.0189(16) -0.0004(13) -0.0002(14) 0.0025(14)
N2 0.029(2) 0.0227(16) 0.0268(17) -0.0016(14) 0.0011(15) 0.0043(15)
N3 0.028(2) 0.0227(16) 0.0231(17) 0.0033(14) -0.0002(15) -0.0014(15)
N4 0.020(2) 0.0219(15) 0.0174(15) 0.0000(13) -0.0011(14) 0.0022(14)
C51 0.034(3) 0.035(2) 0.0199(19) 0.0049(17) 0.0053(18) -0.009(2)
C52 0.038(3) 0.044(3) 0.053(3) -0.003(2) 0.019(2) 0.002(2)
C53 0.033(3) 0.044(3) 0.037(2) 0.004(2) -0.002(2) -0.009(2)
C54 0.045(3) 0.027(2) 0.023(2) 0.0029(17) -0.008(2) 0.005(2)
C55 0.061(4) 0.048(3) 0.050(3) 0.013(2) 0.009(3) 0.027(3)
C56 0.051(4) 0.034(2) 0.054(3) 0.020(2) 0.002(3) 0.005(2)
C7 0.041(3) 0.033(2) 0.019(2) 0.0031(18) -0.0023(19) -0.008(2)
C8 0.045(4) 0.066(3) 0.041(3) -0.015(3) -0.012(2) -0.014(3)
C9 0.086(5) 0.049(3) 0.020(2) -0.002(2) -0.007(2) -0.020(3)
C1 0.027(3) 0.0250(19) 0.0209(19) -0.0007(16) 0.0037(18) 0.0054(18)
C2 0.028(3) 0.0211(18) 0.0192(18) 0.0008(16) -0.0031(17) 0.0024(17)
C12 0.047(3) 0.030(2) 0.045(3) -0.003(2) 0.013(2) 0.009(2)
C13 0.060(4) 0.040(3) 0.067(4) 0.019(3) 0.013(3) 0.011(3)
C14 0.092(5) 0.036(3) 0.084(4) -0.022(3) 0.023(4) 0.007(3)
C15 0.029(3) 0.048(3) 0.032(2) 0.000(2) -0.002(2) 0.013(2)
C16 0.052(4) 0.081(4) 0.040(3) -0.002(3) -0.011(3) 0.022(3)
C17 0.040(4) 0.078(4) 0.052(3) -0.008(3) -0.002(3) 0.027(3)
C18 0.038(3) 0.042(2) 0.026(2) -0.005(2) 0.004(2) 0.019(2)
C19 0.058(4) 0.058(3) 0.034(3) 0.013(2) 0.014(3) 0.013(3)
C20 0.050(4) 0.076(4) 0.030(2) -0.009(3) -0.005(2) 0.028(3)
C3 0.025(3) 0.032(2) 0.034(2) -0.0017(19) 0.0007(19) 0.0021(19)
C4 0.023(2) 0.0239(19) 0.029(2) -0.0014(17) 0.0022(18) -0.0002(17)
C23 0.030(3) 0.038(2) 0.032(2) 0.010(2) -0.0043(19) -0.007(2)
C24 0.053(4) 0.065(3) 0.035(3) 0.012(2) 0.013(2) -0.003(3)
C25 0.054(4) 0.080(4) 0.061(4) 0.012(3) -0.001(3) -0.033(3)
C26 0.052(3) 0.033(2) 0.028(2) -0.0047(19) -0.012(2) -0.002(2)
C27 0.086(5) 0.035(3) 0.046(3) -0.003(2) 0.000(3) 0.010(3)
C28 0.069(4) 0.050(3) 0.024(2) -0.003(2) 0.000(2) 0.015(3)
C29 0.033(3) 0.029(2) 0.024(2) 0.0023(17) -0.0052(19) -0.0012(19)
C30 0.044(4) 0.048(3) 0.053(3) 0.005(2) -0.017(3) 0.005(3)
C31 0.045(3) 0.031(2) 0.043(3) 0.002(2) -0.007(2) 0.009(2)
C5 0.033(3) 0.028(2) 0.0187(19) 0.0023(17) -0.0032(18) 0.0021(19)
C6 0.031(3) 0.0245(19) 0.0207(19) 0.0055(16) 0.0008(18) 0.0001(18)
C34 0.075(5) 0.163(7) 0.052(3) 0.006(4) 0.013(3) 0.011(5)
C35 0.118(6) 0.198(8) 0.083(5) -0.044(5) 0.008(4) -0.038(6)
C36 0.055(4) 0.122(6) 0.094(5) 0.017(4) -0.019(3) 0.009(4)
C37 0.067(4) 0.065(4) 0.091(4) 0.003(3) 0.005(3) 0.031(3)
C38 0.151(7) 0.057(3) 0.072(4) -0.019(3) 0.018(4) -0.032(4)
C39 0.162(8) 0.084(4) 0.091(5) -0.024(4) 0.038(5) 0.002(5)
C40 0.211(9) 0.109(5) 0.080(5) -0.020(4) 0.054(5) -0.015(6)
C41 0.197(8) 0.088(4) 0.057(4) -0.006(3) 0.010(5) -0.023(5)
C42 0.056(4) 0.081(4) 0.091(4) -0.012(3) -0.036(3) -0.012(3)
C43 0.064(4) 0.063(4) 0.132(5) 0.005(4) -0.030(4) -0.010(3)
C44 0.062(4) 0.102(5) 0.069(4) -0.010(3) -0.001(3) 0.019(4)
C45 0.047(3) 0.062(3) 0.064(3) -0.022(3) 0.000(3) -0.004(3)
Li1 0.040(6) 0.041(4) 0.051(5) -0.011(4) 0.002(4) -0.007(4)

_geom_special_details            
;
 All esds (except the esd in the dihedral angle between two l.s. planes)
 are estimated using the full covariance matrix.  The cell esds are taken
 into account individually in the estimation of esds in distances, angles
 and torsion angles; correlations between esds in cell parameters are only
 used when they are defined by crystal symmetry.  An approximate (isotropic)
 treatment of cell esds is used for estimating esds involving l.s. planes.
;
loop_
_geom_bond_atom_site_label_1
_geom_bond_atom_site_label_2
_geom_bond_distance
_geom_bond_site_symmetry_2
_geom_bond_publ_flag
Ce1 I1 3.2810(4) . ?
Ce1 N1 2.349(3) . ?
Ce1 N2 2.357(3) . ?
Ce1 N3 2.380(3) . ?
Ce1 N4 2.670(3) . ?
I1 Li1 2.767(8) . ?
Si1 N1 1.719(3) . ?
Si1 C51 1.895(4) . ?
Si1 C54 1.896(4) . ?
Si1 C7 1.902(4) . ?
Si2 N2 1.715(3) . ?
Si2 C12 1.888(4) . ?
Si2 C15 1.887(5) . ?
Si2 C18 1.907(4) . ?
Si3 N3 1.707(4) . ?
Si3 C23 1.893(4) . ?
Si3 C26 1.905(4) . ?
Si3 C29 1.910(4) . ?
O1 C34 1.415(5) . ?
O1 C37 1.443(6) . ?
O1 Li1 1.931(9) . ?
O2 C38 1.410(5) . ?
O2 C41 1.431(6) . ?
O2 Li1 1.916(8) . ?
O3 C42 1.416(5) . ?
O3 C45 1.429(5) . ?
O3 Li1 1.881(9) . ?
N1 C1 1.469(4) . ?
N2 C3 1.477(5) . ?
N3 C5 1.471(5) . ?
N4 C2 1.489(4) . ?
N4 C4 1.471(5) . ?
N4 C6 1.475(5) . ?
C51 H1 1.0000 . ?
C51 C52 1.524(6) . ?
C51 C53 1.525(6) . ?
C52 H2A 0.9800 . ?
C52 H2B 0.9800 . ?
C52 H2C 0.9800 . ?
C53 H3A 0.9800 . ?
C53 H3B 0.9800 . ?
C53 H3C 0.9800 . ?
C54 H4 1.0000 . ?
C54 C55 1.523(7) . ?
C54 C56 1.527(6) . ?
C55 H5A 0.9800 . ?
C55 H5B 0.9800 . ?
C55 H5C 0.9800 . ?
C56 H6A 0.9800 . ?
C56 H6B 0.9800 . ?
C56 H6C 0.9800 . ?
C7 H7 1.0000 . ?
C7 C8 1.528(7) . ?
C7 C9 1.543(5) . ?
C8 H8A 0.9800 . ?
C8 H8B 0.9800 . ?
C8 H8C 0.9800 . ?
C9 H9A 0.9800 . ?
C9 H9B 0.9800 . ?
C9 H9C 0.9800 . ?
C1 H10A 0.9900 . ?
C1 H10B 0.9900 . ?
C1 C2 1.516(5) . ?
C2 H11A 0.9900 . ?
C2 H11B 0.9900 . ?
C12 H12 1.0000 . ?
C12 C13 1.540(6) . ?
C12 C14 1.543(6) . ?
C13 H13A 0.9800 . ?
C13 H13B 0.9800 . ?
C13 H13C 0.9800 . ?
C14 H14A 0.9800 . ?
C14 H14B 0.9800 . ?
C14 H14C 0.9800 . ?
C15 H15 1.0000 . ?
C15 C16 1.550(6) . ?
C15 C17 1.528(6) . ?
C16 H16A 0.9800 . ?
C16 H16B 0.9800 . ?
C16 H16C 0.9800 . ?
C17 H17A 0.9800 . ?
C17 H17B 0.9800 . ?
C17 H17C 0.9800 . ?
C18 H18 1.0000 . ?
C18 C19 1.530(7) . ?
C18 C20 1.526(7) . ?
C19 H19A 0.9800 . ?
C19 H19B 0.9800 . ?
C19 H19C 0.9800 . ?
C20 H20A 0.9800 . ?
C20 H20B 0.9800 . ?
C20 H20C 0.9800 . ?
C3 H21A 0.9900 . ?
C3 H21B 0.9900 . ?
C3 C4 1.505(5) . ?
C4 H22A 0.9900 . ?
C4 H22B 0.9900 . ?
C23 H23 1.0000 . ?
C23 C24 1.536(6) . ?
C23 C25 1.528(7) . ?
C24 H24A 0.9800 . ?
C24 H24B 0.9800 . ?
C24 H24C 0.9800 . ?
C25 H25A 0.9800 . ?
C25 H25B 0.9800 . ?
C25 H25C 0.9800 . ?
C26 H26 1.0000 . ?
C26 C27 1.543(6) . ?
C26 C28 1.530(6) . ?
C27 H27A 0.9800 . ?
C27 H27B 0.9800 . ?
C27 H27C 0.9800 . ?
C28 H28A 0.9800 . ?
C28 H28B 0.9800 . ?
C28 H28C 0.9800 . ?
C29 H29 1.0000 . ?
C29 C30 1.534(6) . ?
C29 C31 1.525(6) . ?
C30 H30A 0.9800 . ?
C30 H30B 0.9800 . ?
C30 H30C 0.9800 . ?
C31 H31A 0.9800 . ?
C31 H31B 0.9800 . ?
C31 H31C 0.9800 . ?
C5 H32A 0.9900 . ?
C5 H32B 0.9900 . ?
C5 C6 1.519(5) . ?
C6 H33A 0.9900 . ?
C6 H33B 0.9900 . ?
C34 H34A 0.9900 . ?
C34 H34B 0.9900 . ?
C34 C35 1.501(5) . ?
C35 H35A 0.9900 . ?
C35 H35B 0.9900 . ?
C35 C36 1.515(5) . ?
C36 H36A 0.9900 . ?
C36 H36B 0.9900 . ?
C36 C37 1.528(4) . ?
C37 H37A 0.9900 . ?
C37 H37B 0.9900 . ?
C38 H38A 0.9900 . ?
C38 H38B 0.9900 . ?
C38 C39 1.515(4) . ?
C39 H39A 0.9900 . ?
C39 H39B 0.9900 . ?
C39 C40 1.521(4) . ?
C40 H40A 0.9900 . ?
C40 H40B 0.9900 . ?
C40 C41 1.521(4) . ?
C41 H41A 0.9900 . ?
C41 H41B 0.9900 . ?
C42 H42A 0.9900 . ?
C42 H42B 0.9900 . ?
C42 C43 1.513(4) . ?
C43 H43A 0.9900 . ?
C43 H43B 0.9900 . ?
C43 C44 1.523(4) . ?
C44 H44A 0.9900 . ?
C44 H44B 0.9900 . ?
C44 C45 1.526(4) . ?
C45 H45A 0.9900 . ?
C45 H45B 0.9900 . ?

loop_
_geom_angle_atom_site_label_1
_geom_angle_atom_site_label_2
_geom_angle_atom_site_label_3
_geom_angle
_geom_angle_site_symmetry_1
_geom_angle_site_symmetry_3
_geom_angle_publ_flag
N1 Ce1 I1 109.19(7) . . ?
N1 Ce1 N2 106.44(11) . . ?
N1 Ce1 N3 111.43(10) . . ?
N1 Ce1 N4 69.73(9) . . ?
N2 Ce1 I1 113.36(7) . . ?
N2 Ce1 N3 109.38(11) . . ?
N2 Ce1 N4 70.66(10) . . ?
N3 Ce1 I1 107.10(8) . . ?
N3 Ce1 N4 70.10(10) . . ?
N4 Ce1 I1 175.88(7) . . ?
Li1 I1 Ce1 162.91(17) . . ?
N1 Si1 C51 112.05(18) . . ?
N1 Si1 C54 107.18(16) . . ?
N1 Si1 C7 112.00(16) . . ?
C51 Si1 C54 106.74(19) . . ?
C51 Si1 C7 105.67(18) . . ?
C54 Si1 C7 113.2(2) . . ?
N2 Si2 C12 107.02(18) . . ?
N2 Si2 C15 111.45(19) . . ?
N2 Si2 C18 113.62(17) . . ?
C12 Si2 C18 105.2(2) . . ?
C15 Si2 C12 114.2(2) . . ?
C15 Si2 C18 105.4(2) . . ?
N3 Si3 C23 106.50(18) . . ?
N3 Si3 C26 113.7(2) . . ?
N3 Si3 C29 111.85(17) . . ?
C23 Si3 C26 107.1(2) . . ?
C23 Si3 C29 113.3(2) . . ?
C26 Si3 C29 104.50(18) . . ?
C34 O1 C37 109.7(4) . . ?
C34 O1 Li1 119.0(5) . . ?
C37 O1 Li1 117.8(4) . . ?
C38 O2 C41 110.4(4) . . ?
C38 O2 Li1 123.5(4) . . ?
C41 O2 Li1 126.0(4) . . ?
C42 O3 C45 112.4(4) . . ?
C42 O3 Li1 120.4(4) . . ?
C45 O3 Li1 125.1(4) . . ?
Si1 N1 Ce1 130.42(15) . . ?
C1 N1 Ce1 111.4(2) . . ?
C1 N1 Si1 118.1(2) . . ?
Si2 N2 Ce1 130.69(18) . . ?
C3 N2 Ce1 110.9(2) . . ?
C3 N2 Si2 118.2(3) . . ?
Si3 N3 Ce1 130.54(16) . . ?
C5 N3 Ce1 111.4(2) . . ?
C5 N3 Si3 117.9(3) . . ?
C2 N4 Ce1 108.0(2) . . ?
C4 N4 Ce1 107.4(2) . . ?
C4 N4 C2 111.5(3) . . ?
C4 N4 C6 111.5(3) . . ?
C6 N4 Ce1 107.7(2) . . ?
C6 N4 C2 110.6(3) . . ?
Si1 C51 H1 107.7 . . ?
C52 C51 Si1 112.0(3) . . ?
C52 C51 H1 107.7 . . ?
C52 C51 C53 109.8(4) . . ?
C53 C51 Si1 111.7(3) . . ?
C53 C51 H1 107.7 . . ?
C51 C52 H2A 109.5 . . ?
C51 C52 H2B 109.5 . . ?
C51 C52 H2C 109.5 . . ?
H2A C52 H2B 109.5 . . ?
H2A C52 H2C 109.5 . . ?
H2B C52 H2C 109.5 . . ?
C51 C53 H3A 109.5 . . ?
C51 C53 H3B 109.5 . . ?
C51 C53 H3C 109.5 . . ?
H3A C53 H3B 109.5 . . ?
H3A C53 H3C 109.5 . . ?
H3B C53 H3C 109.5 . . ?
Si1 C54 H4 106.3 . . ?
C55 C54 Si1 114.2(3) . . ?
C55 C54 H4 106.3 . . ?
C55 C54 C56 109.0(4) . . ?
C56 C54 Si1 114.1(3) . . ?
C56 C54 H4 106.3 . . ?
C54 C55 H5A 109.5 . . ?
C54 C55 H5B 109.5 . . ?
C54 C55 H5C 109.5 . . ?
H5A C55 H5B 109.5 . . ?
H5A C55 H5C 109.5 . . ?
H5B C55 H5C 109.5 . . ?
C54 C56 H6A 109.5 . . ?
C54 C56 H6B 109.5 . . ?
C54 C56 H6C 109.5 . . ?
H6A C56 H6B 109.5 . . ?
H6A C56 H6C 109.5 . . ?
H6B C56 H6C 109.5 . . ?
Si1 C7 H7 105.3 . . ?
C8 C7 Si1 115.8(3) . . ?
C8 C7 H7 105.3 . . ?
C8 C7 C9 109.5(4) . . ?
C9 C7 Si1 114.4(3) . . ?
C9 C7 H7 105.3 . . ?
C7 C8 H8A 109.5 . . ?
C7 C8 H8B 109.5 . . ?
C7 C8 H8C 109.5 . . ?
H8A C8 H8B 109.5 . . ?
H8A C8 H8C 109.5 . . ?
H8B C8 H8C 109.5 . . ?
C7 C9 H9A 109.5 . . ?
C7 C9 H9B 109.5 . . ?
C7 C9 H9C 109.5 . . ?
H9A C9 H9B 109.5 . . ?
H9A C9 H9C 109.5 . . ?
H9B C9 H9C 109.5 . . ?
N1 C1 H10A 109.7 . . ?
N1 C1 H10B 109.7 . . ?
N1 C1 C2 110.0(3) . . ?
H10A C1 H10B 108.2 . . ?
C2 C1 H10A 109.7 . . ?
C2 C1 H10B 109.7 . . ?
N4 C2 C1 109.9(3) . . ?
N4 C2 H11A 109.7 . . ?
N4 C2 H11B 109.7 . . ?
C1 C2 H11A 109.7 . . ?
C1 C2 H11B 109.7 . . ?
H11A C2 H11B 108.2 . . ?
Si2 C12 H12 106.0 . . ?
C13 C12 Si2 113.2(3) . . ?
C13 C12 H12 106.0 . . ?
C13 C12 C14 108.7(4) . . ?
C14 C12 Si2 116.1(3) . . ?
C14 C12 H12 106.0 . . ?
C12 C13 H13A 109.5 . . ?
C12 C13 H13B 109.5 . . ?
C12 C13 H13C 109.5 . . ?
H13A C13 H13B 109.5 . . ?
H13A C13 H13C 109.5 . . ?
H13B C13 H13C 109.5 . . ?
C12 C14 H14A 109.5 . . ?
C12 C14 H14B 109.5 . . ?
C12 C14 H14C 109.5 . . ?
H14A C14 H14B 109.5 . . ?
H14A C14 H14C 109.5 . . ?
H14B C14 H14C 109.5 . . ?
Si2 C15 H15 105.5 . . ?
C16 C15 Si2 115.3(3) . . ?
C16 C15 H15 105.5 . . ?
C17 C15 Si2 114.7(3) . . ?
C17 C15 H15 105.5 . . ?
C17 C15 C16 109.5(4) . . ?
C15 C16 H16A 109.5 . . ?
C15 C16 H16B 109.5 . . ?
C15 C16 H16C 109.5 . . ?
H16A C16 H16B 109.5 . . ?
H16A C16 H16C 109.5 . . ?
H16B C16 H16C 109.5 . . ?
C15 C17 H17A 109.5 . . ?
C15 C17 H17B 109.5 . . ?
C15 C17 H17C 109.5 . . ?
H17A C17 H17B 109.5 . . ?
H17A C17 H17C 109.5 . . ?
H17B C17 H17C 109.5 . . ?
Si2 C18 H18 107.0 . . ?
C19 C18 Si2 113.6(3) . . ?
C19 C18 H18 107.0 . . ?
C20 C18 Si2 111.2(3) . . ?
C20 C18 H18 107.0 . . ?
C20 C18 C19 110.6(4) . . ?
C18 C19 H19A 109.5 . . ?
C18 C19 H19B 109.5 . . ?
C18 C19 H19C 109.5 . . ?
H19A C19 H19B 109.5 . . ?
H19A C19 H19C 109.5 . . ?
H19B C19 H19C 109.5 . . ?
C18 C20 H20A 109.5 . . ?
C18 C20 H20B 109.5 . . ?
C18 C20 H20C 109.5 . . ?
H20A C20 H20B 109.5 . . ?
H20A C20 H20C 109.5 . . ?
H20B C20 H20C 109.5 . . ?
N2 C3 H21A 109.2 . . ?
N2 C3 H21B 109.2 . . ?
N2 C3 C4 112.0(3) . . ?
H21A C3 H21B 107.9 . . ?
C4 C3 H21A 109.2 . . ?
C4 C3 H21B 109.2 . . ?
N4 C4 C3 110.4(3) . . ?
N4 C4 H22A 109.6 . . ?
N4 C4 H22B 109.6 . . ?
C3 C4 H22A 109.6 . . ?
C3 C4 H22B 109.6 . . ?
H22A C4 H22B 108.1 . . ?
Si3 C23 H23 105.7 . . ?
C24 C23 Si3 113.8(3) . . ?
C24 C23 H23 105.7 . . ?
C25 C23 Si3 115.3(3) . . ?
C25 C23 H23 105.7 . . ?
C25 C23 C24 109.8(4) . . ?
C23 C24 H24A 109.5 . . ?
C23 C24 H24B 109.5 . . ?
C23 C24 H24C 109.5 . . ?
H24A C24 H24B 109.5 . . ?
H24A C24 H24C 109.5 . . ?
H24B C24 H24C 109.5 . . ?
C23 C25 H25A 109.5 . . ?
C23 C25 H25B 109.5 . . ?
C23 C25 H25C 109.5 . . ?
H25A C25 H25B 109.5 . . ?
H25A C25 H25C 109.5 . . ?
H25B C25 H25C 109.5 . . ?
Si3 C26 H26 107.9 . . ?
C27 C26 Si3 112.5(3) . . ?
C27 C26 H26 107.9 . . ?
C28 C26 Si3 111.8(3) . . ?
C28 C26 H26 107.9 . . ?
C28 C26 C27 108.7(4) . . ?
C26 C27 H27A 109.5 . . ?
C26 C27 H27B 109.5 . . ?
C26 C27 H27C 109.5 . . ?
H27A C27 H27B 109.5 . . ?
H27A C27 H27C 109.5 . . ?
H27B C27 H27C 109.5 . . ?
C26 C28 H28A 109.5 . . ?
C26 C28 H28B 109.5 . . ?
C26 C28 H28C 109.5 . . ?
H28A C28 H28B 109.5 . . ?
H28A C28 H28C 109.5 . . ?
H28B C28 H28C 109.5 . . ?
Si3 C29 H29 105.6 . . ?
C30 C29 Si3 114.0(3) . . ?
C30 C29 H29 105.6 . . ?
C31 C29 Si3 115.8(3) . . ?
C31 C29 H29 105.6 . . ?
C31 C29 C30 109.3(4) . . ?
C29 C30 H30A 109.5 . . ?
C29 C30 H30B 109.5 . . ?
C29 C30 H30C 109.5 . . ?
H30A C30 H30B 109.5 . . ?
H30A C30 H30C 109.5 . . ?
H30B C30 H30C 109.5 . . ?
C29 C31 H31A 109.5 . . ?
C29 C31 H31B 109.5 . . ?
C29 C31 H31C 109.5 . . ?
H31A C31 H31B 109.5 . . ?
H31A C31 H31C 109.5 . . ?
H31B C31 H31C 109.5 . . ?
N3 C5 H32A 109.5 . . ?
N3 C5 H32B 109.5 . . ?
N3 C5 C6 110.5(3) . . ?
H32A C5 H32B 108.1 . . ?
C6 C5 H32A 109.5 . . ?
C6 C5 H32B 109.5 . . ?
N4 C6 C5 110.4(3) . . ?
N4 C6 H33A 109.6 . . ?
N4 C6 H33B 109.6 . . ?
C5 C6 H33A 109.6 . . ?
C5 C6 H33B 109.6 . . ?
H33A C6 H33B 108.1 . . ?
O1 C34 H34A 110.7 . . ?
O1 C34 H34B 110.7 . . ?
O1 C34 C35 105.2(5) . . ?
H34A C34 H34B 108.8 . . ?
C35 C34 H34A 110.7 . . ?
C35 C34 H34B 110.7 . . ?
C34 C35 H35A 110.1 . . ?
C34 C35 H35B 110.1 . . ?
C34 C35 C36 108.1(5) . . ?
H35A C35 H35B 108.4 . . ?
C36 C35 H35A 110.1 . . ?
C36 C35 H35B 110.1 . . ?
C35 C36 H36A 111.1 . . ?
C35 C36 H36B 111.1 . . ?
C35 C36 C37 103.3(5) . . ?
H36A C36 H36B 109.1 . . ?
C37 C36 H36A 111.1 . . ?
C37 C36 H36B 111.1 . . ?
O1 C37 C36 107.2(4) . . ?
O1 C37 H37A 110.3 . . ?
O1 C37 H37B 110.3 . . ?
C36 C37 H37A 110.3 . . ?
C36 C37 H37B 110.3 . . ?
H37A C37 H37B 108.5 . . ?
O2 C38 H38A 109.6 . . ?
O2 C38 H38B 109.6 . . ?
O2 C38 C39 110.3(5) . . ?
H38A C38 H38B 108.1 . . ?
C39 C38 H38A 109.6 . . ?
C39 C38 H38B 109.6 . . ?
C38 C39 H39A 111.3 . . ?
C38 C39 H39B 111.3 . . ?
C38 C39 C40 102.1(5) . . ?
H39A C39 H39B 109.2 . . ?
C40 C39 H39A 111.3 . . ?
C40 C39 H39B 111.3 . . ?
C39 C40 H40A 109.9 . . ?
C39 C40 H40B 109.9 . . ?
C39 C40 C41 108.8(5) . . ?
H40A C40 H40B 108.3 . . ?
C41 C40 H40A 109.9 . . ?
C41 C40 H40B 109.9 . . ?
O2 C41 C40 105.5(5) . . ?
O2 C41 H41A 110.6 . . ?
O2 C41 H41B 110.6 . . ?
C40 C41 H41A 110.6 . . ?
C40 C41 H41B 110.6 . . ?
H41A C41 H41B 108.8 . . ?
O3 C42 H42A 110.2 . . ?
O3 C42 H42B 110.2 . . ?
O3 C42 C43 107.8(5) . . ?
H42A C42 H42B 108.5 . . ?
C43 C42 H42A 110.2 . . ?
C43 C42 H42B 110.2 . . ?
C42 C43 H43A 110.6 . . ?
C42 C43 H43B 110.6 . . ?
C42 C43 C44 105.6(5) . . ?
H43A C43 H43B 108.7 . . ?
C44 C43 H43A 110.6 . . ?
C44 C43 H43B 110.6 . . ?
C43 C44 H44A 110.6 . . ?
C43 C44 H44B 110.6 . . ?
C43 C44 C45 105.6(4) . . ?
H44A C44 H44B 108.8 . . ?
C45 C44 H44A 110.6 . . ?
C45 C44 H44B 110.6 . . ?
O3 C45 C44 106.7(4) . . ?
O3 C45 H45A 110.4 . . ?
O3 C45 H45B 110.4 . . ?
C44 C45 H45A 110.4 . . ?
C44 C45 H45B 110.4 . . ?
H45A C45 H45B 108.6 . . ?
O1 Li1 I1 102.5(4) . . ?
O2 Li1 I1 111.2(3) . . ?
O2 Li1 O1 105.1(4) . . ?
O3 Li1 I1 108.6(3) . . ?
O3 Li1 O1 113.5(4) . . ?
O3 Li1 O2 115.1(5) . . ?

loop_
_geom_torsion_atom_site_label_1
_geom_torsion_atom_site_label_2
_geom_torsion_atom_site_label_3
_geom_torsion_atom_site_label_4
_geom_torsion
_geom_torsion_site_symmetry_1
_geom_torsion_site_symmetry_2
_geom_torsion_site_symmetry_3
_geom_torsion_site_symmetry_4
_geom_torsion_publ_flag
Ce1 N1 C1 C2 -60.0(4) . . . . ?
Ce1 N2 C3 C4 -55.8(4) . . . . ?
Ce1 N3 C5 C6 -56.5(4) . . . . ?
Ce1 N4 C2 C1 -29.6(3) . . . . ?
Ce1 N4 C4 C3 -32.5(3) . . . . ?
Ce1 N4 C6 C5 -33.3(3) . . . . ?
Si1 N1 C1 C2 121.9(3) . . . . ?
Si2 N2 C3 C4 118.8(3) . . . . ?
Si3 N3 C5 C6 127.9(3) . . . . ?
O1 C34 C35 C36 -19.1(7) . . . . ?
O2 C38 C39 C40 -12.3(10) . . . . ?
O3 C42 C43 C44 -10.7(7) . . . . ?
N1 Si1 C51 C52 -63.0(3) . . . . ?
N1 Si1 C51 C53 60.7(3) . . . . ?
N1 Si1 C54 C55 69.4(3) . . . . ?
N1 Si1 C54 C56 -164.4(3) . . . . ?
N1 C1 C2 N4 59.7(4) . . . . ?
N2 Si2 C12 C13 -71.7(4) . . . . ?
N2 Si2 C12 C14 161.5(4) . . . . ?
N2 Si2 C15 C16 51.1(4) . . . . ?
N2 Si2 C15 C17 179.6(3) . . . . ?
N2 C3 C4 N4 60.4(4) . . . . ?
N3 Si3 C23 C24 66.5(4) . . . . ?
N3 Si3 C23 C25 -165.2(4) . . . . ?
N3 C5 C6 N4 61.1(4) . . . . ?
C51 Si1 N1 Ce1 -99.9(2) . . . . ?
C51 Si1 N1 C1 77.7(3) . . . . ?
C51 Si1 C54 C55 -170.4(3) . . . . ?
C51 Si1 C54 C56 -44.2(4) . . . . ?
C54 Si1 N1 Ce1 16.9(3) . . . . ?
C54 Si1 N1 C1 -165.6(3) . . . . ?
C54 Si1 C51 C52 -180.0(3) . . . . ?
C54 Si1 C51 C53 -56.4(3) . . . . ?
C7 Si1 N1 Ce1 141.5(2) . . . . ?
C7 Si1 N1 C1 -40.9(4) . . . . ?
C7 Si1 C51 C52 59.3(3) . . . . ?
C7 Si1 C51 C53 -177.1(3) . . . . ?
C7 Si1 C54 C55 -54.6(4) . . . . ?
C7 Si1 C54 C56 71.7(4) . . . . ?
C2 N4 C4 C3 85.6(4) . . . . ?
C2 N4 C6 C5 -151.1(3) . . . . ?
C12 Si2 N2 Ce1 -27.9(3) . . . . ?
C12 Si2 N2 C3 158.7(3) . . . . ?
C12 Si2 C15 C16 -70.3(4) . . . . ?
C12 Si2 C15 C17 58.2(4) . . . . ?
C15 Si2 N2 Ce1 -153.4(2) . . . . ?
C15 Si2 N2 C3 33.3(3) . . . . ?
C15 Si2 C12 C13 52.1(4) . . . . ?
C15 Si2 C12 C14 -74.7(5) . . . . ?
C18 Si2 N2 Ce1 87.7(3) . . . . ?
C18 Si2 N2 C3 -85.6(3) . . . . ?
C18 Si2 C12 C13 167.2(3) . . . . ?
C18 Si2 C12 C14 40.3(5) . . . . ?
C18 Si2 C15 C16 174.8(4) . . . . ?
C18 Si2 C15 C17 -56.7(4) . . . . ?
C4 N4 C2 C1 -147.3(3) . . . . ?
C4 N4 C6 C5 84.3(4) . . . . ?
C23 Si3 N3 Ce1 30.1(3) . . . . ?
C23 Si3 N3 C5 -155.3(3) . . . . ?
C26 Si3 N3 Ce1 -87.6(2) . . . . ?
C26 Si3 N3 C5 87.0(3) . . . . ?
C26 Si3 C23 C24 -171.5(3) . . . . ?
C26 Si3 C23 C25 -43.3(4) . . . . ?
C29 Si3 N3 Ce1 154.4(2) . . . . ?
C29 Si3 N3 C5 -31.1(3) . . . . ?
C29 Si3 C23 C24 -56.8(4) . . . . ?
C29 Si3 C23 C25 71.4(4) . . . . ?
C6 N4 C2 C1 88.0(4) . . . . ?
C6 N4 C4 C3 -150.3(3) . . . . ?
C34 O1 C37 C36 -23.5(7) . . . . ?
C34 C35 C36 C37 5.2(7) . . . . ?
C35 C36 C37 O1 10.3(6) . . . . ?
C37 O1 C34 C35 26.4(7) . . . . ?
C38 O2 C41 C40 -15.4(9) . . . . ?
C38 C39 C40 C41 2.8(10) . . . . ?
C39 C40 C41 O2 7.3(10) . . . . ?
C41 O2 C38 C39 18.1(9) . . . . ?
C42 O3 C45 C44 5.2(6) . . . . ?
C42 O3 Li1 I1 132.1(4) . . . . ?
C42 O3 Li1 O1 -114.6(5) . . . . ?
C42 O3 Li1 O2 6.6(7) . . . . ?
C42 C43 C44 C45 13.5(7) . . . . ?
C43 C44 C45 O3 -11.7(7) . . . . ?
C45 O3 C42 C43 3.5(7) . . . . ?
C45 O3 Li1 I1 -30.6(6) . . . . ?
C45 O3 Li1 O1 82.7(6) . . . . ?
C45 O3 Li1 O2 -156.1(4) . . . . ?
Li1 O1 C34 C35 -113.5(5) . . . . ?
Li1 O1 C37 C36 116.9(5) . . . . ?
Li1 O2 C38 C39 -157.5(6) . . . . ?
Li1 O2 C41 C40 160.1(6) . . . . ?
Li1 O3 C42 C43 -161.2(5) . . . . ?
Li1 O3 C45 C44 169.1(5) . . . . ?

_shelx_res_file                  
;
TITL astl30_a.res in P2(1)/n
    cemg2.res
    created by SHELXL-2018/3 at 16:40:36 on 23-Oct-2023
REM Old TITL astl30 in P21/n #14
REM SHELXT solution in P2(1)/n
REM R1 0.135, Rweak 0.005, Alpha 0.091, Orientation as input
REM Formula found by SHELXT: C40 N14 Si3 Ce2
rem EXTI 0.00000(7)
CELL 0.71073 15.552793 19.198367 19.40991 90 91.0998 90
ZERR 4 0.001207 0.000888 0.001015 0 0.0057 0
LATT 1
SYMM 0.5-X,0.5+Y,0.5-Z
SFAC C H Ce I Li N O Si
UNIT 180 396 4 4 4 16 12 12
EQIV $1 1-X,1-Y,2-Z
DFIX -2.1 0.005 H35a H35a_$1
DFIX 1.55 0.005 C45 C44 C44 C43 C43 C42 C41 C40 C40 C39 C39 C38 C36 C35 C35 =
 C34 C37 C36
DFIX 1.45 0.01 O1 C37 O1 C34 O3 C42 O3 C45 O2 C38 O2 C41
SIMU 0.02 0.04 2 O1 O2 O3 C34 > C45
RIGU O1 O2 O3 C34 C35 C36 C37 C38 C39 C40 C41 C42 C43 C44 C45

L.S. 16
PLAN  32
SIZE 0.165 0.27 0.346
TEMP -123(2)
CONF
BOND $H
LIST 4
MORE -1
BUMP
fmap 2
acta 52
OMIT 1 0 3
REM <olex2.extras>
REM <HklSrc "%.\\CEMG2.hkl">
REM </olex2.extras>

WGHT    0.038200    2.000300
FVAR       0.79584
CE1   3    0.562630    0.821639    0.710043    11.00000    0.02366    0.01758 =
         0.01721    0.00068    0.00103    0.00013
I1    4    0.484306    0.663507    0.721992    11.00000    0.04477    0.02453 =
         0.04365    0.00481   -0.00235   -0.00745
SI1   8    0.536910    0.850970    0.897093    11.00000    0.02972    0.02412 =
         0.01731    0.00106   -0.00060   -0.00121
SI2   8    0.777167    0.766450    0.649917    11.00000    0.02928    0.03004 =
         0.02378    0.00138    0.00495    0.00985
SI3   8    0.395497    0.856042    0.574433    11.00000    0.02978    0.02533 =
         0.02160    0.00190   -0.00474   -0.00134
O1    7    0.429519    0.500735    0.813331    11.00000    0.05350    0.05840 =
         0.05015    0.00349   -0.00463   -0.00819
O2    7    0.375345    0.490766    0.661570    11.00000    0.09415    0.04762 =
         0.04815   -0.01076    0.00711   -0.01631
O3    7    0.264930    0.586698    0.762032    11.00000    0.04172    0.05445 =
         0.05568   -0.01613   -0.00656   -0.01216
N1    6    0.540086    0.881286    0.813831    11.00000    0.02714    0.02059 =
         0.01890   -0.00039   -0.00021    0.00247
N2    6    0.712018    0.823978    0.691831    11.00000    0.02883    0.02265 =
         0.02681   -0.00158    0.00113    0.00428
N3    6    0.489867    0.876772    0.615846    11.00000    0.02789    0.02270 =
         0.02315    0.00327   -0.00018   -0.00137
N4    6    0.614744    0.953655    0.699508    11.00000    0.02034    0.02190 =
         0.01738    0.00004   -0.00113    0.00221
C51    1    0.422669    0.839366    0.927377    11.00000    0.03397    0.03514 =
         0.01986    0.00493    0.00530   -0.00874
AFIX  13
H1    2    0.425676    0.820746    0.975479    11.00000   -1.20000
AFIX   0
C52    1    0.373874    0.908191    0.929057    11.00000    0.03814    0.04421 =
         0.05319   -0.00295    0.01866    0.00200
AFIX 137
H2A   2    0.403459    0.940459    0.960637    11.00000   -1.50000
H2B   2    0.315300    0.899973    0.944924    11.00000   -1.50000
H2C   2    0.371493    0.928386    0.882689    11.00000   -1.50000
AFIX   0
C53    1    0.373061    0.786864    0.883078    11.00000    0.03318    0.04382 =
         0.03683    0.00402   -0.00207   -0.00855
AFIX 137
H3A   2    0.375239    0.800894    0.834598    11.00000   -1.50000
H3B   2    0.313051    0.785313    0.897503    11.00000   -1.50000
H3C   2    0.399011    0.740642    0.888663    11.00000   -1.50000
AFIX   0
C54    1    0.588252    0.761412    0.897932    11.00000    0.04522    0.02695 =
         0.02302    0.00294   -0.00833    0.00499
AFIX  13
H4    2    0.561890    0.735344    0.858240    11.00000   -1.20000
AFIX   0
C55    1    0.684859    0.761871    0.886423    11.00000    0.06116    0.04792 =
         0.04976    0.01274    0.00879    0.02674
AFIX 137
H5A   2    0.697157    0.788309    0.844561    11.00000   -1.50000
H5B   2    0.705368    0.713917    0.881299    11.00000   -1.50000
H5C   2    0.714204    0.783680    0.926004    11.00000   -1.50000
AFIX   0
C56    1    0.569727    0.718711    0.962319    11.00000    0.05072    0.03397 =
         0.05360    0.02043    0.00185    0.00500
AFIX 137
H6A   2    0.593630    0.742605    1.002985    11.00000   -1.50000
H6B   2    0.596229    0.672615    0.958292    11.00000   -1.50000
H6C   2    0.507431    0.713501    0.967012    11.00000   -1.50000
AFIX   0
C7    1    0.589844    0.913883    0.960634    11.00000    0.04064    0.03269 =
         0.01939    0.00306   -0.00230   -0.00846
AFIX  13
H7    2    0.558954    0.959114    0.953794    11.00000   -1.20000
AFIX   0
C8    1    0.684522    0.930098    0.948419    11.00000    0.04463    0.06572 =
         0.04133   -0.01459   -0.01164   -0.01388
AFIX 137
H8A   2    0.720050    0.891024    0.964631    11.00000   -1.50000
H8B   2    0.700924    0.972378    0.973726    11.00000   -1.50000
H8C   2    0.693314    0.937292    0.899067    11.00000   -1.50000
AFIX   0
C9    1    0.577589    0.894939    1.037079    11.00000    0.08564    0.04861 =
         0.02039   -0.00212   -0.00708   -0.02010
AFIX 137
H9A   2    0.516183    0.888983    1.045851    11.00000   -1.50000
H9B   2    0.600737    0.932371    1.066323    11.00000   -1.50000
H9C   2    0.608063    0.851432    1.047613    11.00000   -1.50000
AFIX   0
C1   1    0.523610    0.955690    0.801711    11.00000    0.02720    0.02502 =
         0.02091   -0.00075    0.00374    0.00544
AFIX  23
H10A  2    0.513614    0.979348    0.846164    11.00000   -1.20000
H10B  2    0.471341    0.961274    0.772315    11.00000   -1.20000
AFIX   0
C2   1    0.599784    0.988701    0.766674    11.00000    0.02820    0.02113 =
         0.01916    0.00085   -0.00310    0.00243
AFIX  23
H11A  2    0.588485    1.038869    0.758929    11.00000   -1.20000
H11B  2    0.651724    0.984339    0.796652    11.00000   -1.20000
AFIX   0
C12   1    0.725423    0.677778    0.656388    11.00000    0.04745    0.03032 =
         0.04453   -0.00336    0.01348    0.00915
AFIX  13
H12   2    0.662778    0.685068    0.646282    11.00000   -1.20000
AFIX   0
C13   1    0.731321    0.646526    0.729384    11.00000    0.06021    0.04000 =
         0.06656    0.01918    0.01330    0.01121
AFIX 137
H13A  2    0.791301    0.634800    0.740587    11.00000   -1.50000
H13B  2    0.696017    0.604313    0.731284    11.00000   -1.50000
H13C  2    0.710400    0.680573    0.762739    11.00000   -1.50000
AFIX   0
C14   1    0.755657    0.622612    0.604350    11.00000    0.09169    0.03594 =
         0.08377   -0.02237    0.02306    0.00702
AFIX 137
H14A  2    0.748955    0.640951    0.557435    11.00000   -1.50000
H14B  2    0.720928    0.580334    0.608955    11.00000   -1.50000
H14C  2    0.816288    0.611517    0.613611    11.00000   -1.50000
AFIX   0
C15   1    0.891194    0.770174    0.684709    11.00000    0.02892    0.04829 =
         0.03214   -0.00047   -0.00203    0.01294
AFIX  13
H15   2    0.912401    0.817879    0.673235    11.00000   -1.20000
AFIX   0
C16   1    0.901020    0.763825    0.764063    11.00000    0.05195    0.08076 =
         0.04035   -0.00218   -0.01113    0.02172
AFIX 137
H16A  2    0.860928    0.795856    0.786115    11.00000   -1.50000
H16B  2    0.960074    0.775657    0.778162    11.00000   -1.50000
H16C  2    0.888271    0.715948    0.778092    11.00000   -1.50000
AFIX   0
C17   1    0.953306    0.719935    0.650286    11.00000    0.03992    0.07775 =
         0.05210   -0.00837   -0.00187    0.02654
AFIX 137
H17A  2    0.938466    0.671957    0.662542    11.00000   -1.50000
H17B  2    1.012218    0.730044    0.666081    11.00000   -1.50000
H17C  2    0.949071    0.725582    0.600156    11.00000   -1.50000
AFIX   0
C18   1    0.785143    0.784139    0.553557    11.00000    0.03796    0.04177 =
         0.02569   -0.00472    0.00439    0.01914
AFIX  13
H18   2    0.819721    0.745396    0.533632    11.00000   -1.20000
AFIX   0
C19   1    0.831603    0.852135    0.536748    11.00000    0.05776    0.05808 =
         0.03406    0.01303    0.01419    0.01334
AFIX 137
H19A  2    0.799322    0.891552    0.555236    11.00000   -1.50000
H19B  2    0.835747    0.857014    0.486663    11.00000   -1.50000
H19C  2    0.889494    0.851385    0.557582    11.00000   -1.50000
AFIX   0
C20   1    0.696705    0.781973    0.518171    11.00000    0.05004    0.07629 =
         0.02955   -0.00875   -0.00508    0.02832
AFIX 137
H20A  2    0.672041    0.735288    0.522952    11.00000   -1.50000
H20B  2    0.702395    0.793061    0.469186    11.00000   -1.50000
H20C  2    0.658888    0.816177    0.539653    11.00000   -1.50000
AFIX   0
C3   1    0.749850    0.890299    0.716213    11.00000    0.02541    0.03160 =
         0.03415   -0.00167    0.00073    0.00206
AFIX  23
H21A  2    0.811871    0.890994    0.705669    11.00000   -1.20000
H21B  2    0.744349    0.893439    0.766848    11.00000   -1.20000
AFIX   0
C4   1    0.706708    0.952367    0.683113    11.00000    0.02331    0.02392 =
         0.02882   -0.00136    0.00224   -0.00017
AFIX  23
H22A  2    0.734542    0.995667    0.699973    11.00000   -1.20000
H22B  2    0.713320    0.950140    0.632534    11.00000   -1.20000
AFIX   0
C23   1    0.325464    0.812649    0.640566    11.00000    0.02992    0.03760 =
         0.03236    0.01049   -0.00425   -0.00688
AFIX  13
H23   2    0.362564    0.776475    0.663290    11.00000   -1.20000
AFIX   0
C24   1    0.297470    0.861558    0.698628    11.00000    0.05303    0.06481 =
         0.03529    0.01205    0.01267   -0.00258
AFIX 137
H24A  2    0.348123    0.884849    0.718686    11.00000   -1.50000
H24B  2    0.268880    0.834470    0.734338    11.00000   -1.50000
H24C  2    0.257548    0.896553    0.679897    11.00000   -1.50000
AFIX   0
C25   1    0.247418    0.773506    0.611261    11.00000    0.05414    0.08001 =
         0.06126    0.01250   -0.00143   -0.03273
AFIX 137
H25A  2    0.206383    0.806874    0.591156    11.00000   -1.50000
H25B  2    0.219822    0.747537    0.648262    11.00000   -1.50000
H25C  2    0.265998    0.741005    0.575571    11.00000   -1.50000
AFIX   0
C26   1    0.408643    0.791560    0.500804    11.00000    0.05228    0.03266 =
         0.02792   -0.00466   -0.01232   -0.00217
AFIX  13
H26   2    0.350542    0.783017    0.479507    11.00000   -1.20000
AFIX   0
C27   1    0.445076    0.720885    0.525476    11.00000    0.08620    0.03502 =
         0.04597   -0.00315    0.00013    0.01015
AFIX 137
H27A  2    0.501445    0.728071    0.547775    11.00000   -1.50000
H27B  2    0.451164    0.689746    0.485860    11.00000   -1.50000
H27C  2    0.405758    0.699951    0.558461    11.00000   -1.50000
AFIX   0
C28   1    0.466775    0.820382    0.444862    11.00000    0.06929    0.04991 =
         0.02446   -0.00347    0.00003    0.01457
AFIX 137
H28A  2    0.441791    0.863396    0.426079    11.00000   -1.50000
H28B  2    0.471915    0.785951    0.407895    11.00000   -1.50000
H28C  2    0.523858    0.830264    0.464776    11.00000   -1.50000
AFIX   0
C29   1    0.342922    0.935674    0.532319    11.00000    0.03306    0.02935 =
         0.02427    0.00231   -0.00521   -0.00125
AFIX  13
H29   2    0.383135    0.950829    0.495631    11.00000   -1.20000
AFIX   0
C30   1    0.257279    0.920054    0.494927    11.00000    0.04417    0.04848 =
         0.05333    0.00500   -0.01746    0.00540
AFIX 137
H30A  2    0.265082    0.881417    0.462648    11.00000   -1.50000
H30B  2    0.238033    0.961506    0.469522    11.00000   -1.50000
H30C  2    0.214015    0.907261    0.528726    11.00000   -1.50000
AFIX   0
C31   1    0.332019    0.998877    0.578935    11.00000    0.04509    0.03139 =
         0.04324    0.00233   -0.00749    0.00878
AFIX 137
H31A  2    0.288240    0.988868    0.613206    11.00000   -1.50000
H31B  2    0.313978    1.039073    0.551097    11.00000   -1.50000
H31C  2    0.386834    1.009304    0.602459    11.00000   -1.50000
AFIX   0
C5   1    0.541059    0.934309    0.587926    11.00000    0.03277    0.02840 =
         0.01868    0.00229   -0.00319    0.00205
AFIX  23
H32A  2    0.508103    0.957628    0.550372    11.00000   -1.20000
H32B  2    0.594696    0.915612    0.568426    11.00000   -1.20000
AFIX   0
C6   1    0.563124    0.986846    0.644072    11.00000    0.03096    0.02449 =
         0.02068    0.00555    0.00075    0.00011
AFIX  23
H33A  2    0.595893    1.025964    0.624196    11.00000   -1.20000
H33B  2    0.509502    1.005863    0.663303    11.00000   -1.20000
AFIX   0
C34   1    0.414846    0.520868    0.882269    11.00000    0.07542    0.16275 =
         0.05211    0.00612    0.01280    0.01058
AFIX  23
H34A  2    0.395414    0.480620    0.909796    11.00000   -1.20000
H34B  2    0.370636    0.557893    0.884035    11.00000   -1.20000
AFIX   0
C35   1    0.499947    0.547320    0.909043    11.00000    0.11756    0.19764 =
         0.08258   -0.04396    0.00769   -0.03823
AFIX  23
H35A  2    0.510041    0.531290    0.956997    11.00000   -1.20000
H35B  2    0.500460    0.598884    0.908710    11.00000   -1.20000
AFIX   0
C36   1    0.569529    0.519473    0.862972    11.00000    0.05531    0.12171 =
         0.09361    0.01674   -0.01908    0.00912
AFIX  23
H36A  2    0.607667    0.486607    0.888281    11.00000   -1.20000
H36B  2    0.604652    0.557811    0.844230    11.00000   -1.20000
AFIX   0
C37   1    0.518791    0.482345    0.805647    11.00000    0.06672    0.06492 =
         0.09070    0.00316    0.00478    0.03087
AFIX  23
H37A  2    0.539175    0.497336    0.759971    11.00000   -1.20000
H37B  2    0.526313    0.431287    0.809609    11.00000   -1.20000
AFIX   0
C38   1    0.365247    0.417995    0.666636    11.00000    0.15072    0.05740 =
         0.07184   -0.01934    0.01824   -0.03187
AFIX  23
H38A  2    0.303357    0.406452    0.669259    11.00000   -1.20000
H38B  2    0.394241    0.401011    0.709269    11.00000   -1.20000
AFIX   0
C39   1    0.403382    0.382245    0.604684    11.00000    0.16225    0.08391 =
         0.09113   -0.02379    0.03787    0.00225
AFIX  23
H39A  2    0.362831    0.347930    0.584208    11.00000   -1.20000
H39B  2    0.458086    0.358557    0.617009    11.00000   -1.20000
AFIX   0
C40   1    0.418065    0.443061    0.556088    11.00000    0.21076    0.10913 =
         0.07972   -0.01967    0.05431   -0.01517
AFIX  23
H40A  2    0.382913    0.436972    0.513450    11.00000   -1.20000
H40B  2    0.479346    0.445004    0.543336    11.00000   -1.20000
AFIX   0
C41   1    0.392856    0.510210    0.592054    11.00000    0.19653    0.08833 =
         0.05709   -0.00605    0.00994   -0.02311
AFIX  23
H41A  2    0.440370    0.544473    0.590778    11.00000   -1.20000
H41B  2    0.341209    0.530931    0.569592    11.00000   -1.20000
AFIX   0
C42   1    0.190078    0.561749    0.727433    11.00000    0.05615    0.08096 =
         0.09092   -0.01232   -0.03552   -0.01191
AFIX  23
H42A  2    0.173471    0.515835    0.746206    11.00000   -1.20000
H42B  2    0.200932    0.556342    0.677627    11.00000   -1.20000
AFIX   0
C43   1    0.118984    0.614167    0.738285    11.00000    0.06398    0.06281 =
         0.13154    0.00517   -0.03039   -0.00976
AFIX  23
H43A  2    0.066247    0.590669    0.754095    11.00000   -1.20000
H43B  2    0.105375    0.639400    0.694951    11.00000   -1.20000
AFIX   0
C44   1    0.153343    0.664159    0.793146    11.00000    0.06215    0.10236 =
         0.06883   -0.00995   -0.00063    0.01890
AFIX  23
H44A  2    0.125312    0.655607    0.837723    11.00000   -1.20000
H44B  2    0.142676    0.713058    0.779229    11.00000   -1.20000
AFIX   0
C45   1    0.249674    0.649707    0.799075    11.00000    0.04706    0.06245 =
         0.06434   -0.02216   -0.00002   -0.00445
AFIX  23
H45A  2    0.282629    0.688608    0.778990    11.00000   -1.20000
H45B  2    0.267520    0.644323    0.848019    11.00000   -1.20000
AFIX   0
LI1   5    0.373972    0.552110    0.739416    11.00000    0.04014    0.04117 =
         0.05058   -0.01074    0.00203   -0.00664
HKLF 4


REM  astl30_a.res in P2(1)/n
REM wR2 = 0.1006, GooF = S = 1.024, Restrained GooF = 1.043 for all data
REM R1 = 0.0466 for 9486 Fo > 4sig(Fo) and 0.0846 for all 13475 data
REM 541 parameters refined using 197 restraints

END

WGHT      0.0384      1.9479

REM Highest difference peak  0.834,  deepest hole -0.671,  1-sigma level  0.117
Q1    1   0.4809  0.9800  0.7226  11.00000  0.05    0.83
Q2    1   0.6435  0.6641  0.6973  11.00000  0.05    0.80
Q3    1   0.4349  0.5416  0.8865  11.00000  0.05    0.78
Q4    1   0.5046  0.5121  0.9201  11.00000  0.05    0.78
Q5    1   0.1129  0.6246  0.7808  11.00000  0.05    0.65
Q6    1   0.1407  0.6188  0.7286  11.00000  0.05    0.56
Q7    1   0.4136  0.8219  0.8969  11.00000  0.05    0.54
Q8    1   0.1558  0.5928  0.7435  11.00000  0.05    0.51
Q9    1   0.6261  0.8190  0.7028  11.00000  0.05    0.50
Q10   1   0.1396  0.7051  0.8133  11.00000  0.05    0.50
Q11   1   0.3213  0.5388  0.6069  11.00000  0.05    0.49
Q12   1   0.4018  0.8212  0.7455  11.00000  0.05    0.49
Q13   1   0.6027  0.9159  0.7072  11.00000  0.05    0.47
Q14   1   0.5159  0.6636  0.6808  11.00000  0.05    0.47
Q15   1   0.3425  0.8201  0.5962  11.00000  0.05    0.45
Q16   1   0.6255  0.6769  0.9557  11.00000  0.05    0.45
Q17   1   0.2166  0.5965  0.7061  11.00000  0.05    0.44
Q18   1   0.4776  0.4639  0.9387  11.00000  0.05    0.44
Q19   1   0.3994  0.5013  0.5648  11.00000  0.05    0.44
Q20   1   0.5400  0.9389  0.4644  11.00000  0.05    0.43
Q21   1   0.3887  0.4128  0.5780  11.00000  0.05    0.43
Q22   1   0.4403  0.4991  0.6089  11.00000  0.05    0.43
Q23   1   0.4381  0.4067  0.6221  11.00000  0.05    0.43
Q24   1   0.7384  0.7258  0.6417  11.00000  0.05    0.43
Q25   1   0.6584  0.7557  0.7121  11.00000  0.05    0.43
Q26   1   0.8170  0.9212  0.6850  11.00000  0.05    0.43
Q27   1   0.4169  0.6778  0.7263  11.00000  0.05    0.43
Q28   1   0.5409  0.6230  0.7262  11.00000  0.05    0.43
Q29   1   0.6189  0.9212  0.5635  11.00000  0.05    0.42
Q30   1   0.5183  0.7227  0.7132  11.00000  0.05    0.42
Q31   1   0.4775  0.8402  0.9118  11.00000  0.05    0.42
Q32   1   0.5071  0.8274  0.7159  11.00000  0.05    0.42
;
_shelx_res_checksum              90475
_olex2_submission_special_instructions 'No special instructions were received'
_oxdiff_exptl_absorpt_empirical_details 
;
Empirical correction (ABSPACK) includes:
- Absorption correction using spherical harmonics
- Frame scaling
- Detector area scaling
;
_oxdiff_exptl_absorpt_empirical_full_max 1.183
_oxdiff_exptl_absorpt_empirical_full_min 0.809
####################################################################### 
# 
# This file contains crystal structure data downloaded from the 
# Cambridge Structural Database (CSD) hosted by the Cambridge 
# Crystallographic Data Centre (CCDC).
# 
# Full information about CCDC data access policies and citation 
# guidelines are available at http://www.ccdc.cam.ac.uk/access/V1 
# 
# Audit and citation data items may have been added by the CCDC. 
# Please retain this information to preserve the provenance of 
# this file and to allow appropriate attribution of the data. 
# 
#######################################################################

data_2_Br
_database_code_depnum_ccdc_archive 'CCDC 2387123'
loop_
_audit_author_name
_audit_author_address
'Nicolas Casaretto'
;CNRS Ecole Polytechnique
France
;
_audit_update_record             
;
2024-09-27 deposited with the CCDC.	2025-07-15 downloaded from the CCDC.
;
_audit_creation_date             2024-04-23
_audit_creation_method           
;
Olex2 1.5
(compiled 2024.02.16 svn.r378c4104 for OlexSys, GUI svn.r6928)
;
_shelx_SHELXL_version_number     2018/3
_chemical_name_common            ?
_chemical_name_systematic        ?
_chemical_formula_moiety         'C33 H75 Br Ce N4 Si3'
_chemical_formula_sum            'C33 H75 Br Ce N4 Si3'
_chemical_formula_weight         832.27
_chemical_melting_point          ?
loop_
_atom_type_symbol
_atom_type_description
_atom_type_scat_dispersion_real
_atom_type_scat_dispersion_imag
_atom_type_scat_source
C C 0.0033 0.0016 'International Tables Vol C Tables 4.2.6.8 and 6.1.1.4'
H H 0.0000 0.0000 'International Tables Vol C Tables 4.2.6.8 and 6.1.1.4'
Br Br -0.2901 2.4595 'International Tables Vol C Tables 4.2.6.8 and 6.1.1.4'
Ce Ce -0.2486 2.6331 'International Tables Vol C Tables 4.2.6.8 and 6.1.1.4'
N N 0.0061 0.0033 'International Tables Vol C Tables 4.2.6.8 and 6.1.1.4'
Si Si 0.0817 0.0704 'International Tables Vol C Tables 4.2.6.8 and 6.1.1.4'

_shelx_space_group_comment       
;
The symmetry employed for this shelxl refinement is uniquely defined
by the following loop, which should always be used as a source of
symmetry information in preference to the above space-group names.
They are only intended as comments.
;
_space_group_crystal_system      monoclinic
_space_group_IT_number           14
_space_group_name_H-M_alt        'P 1 21/n 1'
_space_group_name_Hall           '-P 2yn'
loop_
_space_group_symop_operation_xyz
'x, y, z'
'-x+1/2, y+1/2, -z+1/2'
'-x, -y, -z'
'x-1/2, -y-1/2, z-1/2'

_cell_length_a                   13.0115(10)
_cell_length_b                   15.7902(9)
_cell_length_c                   20.3365(17)
_cell_angle_alpha                90
_cell_angle_beta                 90.712(7)
_cell_angle_gamma                90
_cell_volume                     4177.9(5)
_cell_formula_units_Z            4
_cell_measurement_reflns_used    24182
_cell_measurement_temperature    150
_cell_measurement_theta_max      25.84
_cell_measurement_theta_min      1.58
_shelx_estimated_absorpt_T_max   ?
_shelx_estimated_absorpt_T_min   ?
_exptl_absorpt_coefficient_mu    2.158
_exptl_absorpt_correction_T_max  1.0000
_exptl_absorpt_correction_T_min  1.0000
_exptl_absorpt_correction_type   multi-scan
_exptl_absorpt_process_details   
;
STOE LANA, absorption correction by scaling of reflection intensities.
J. Koziskova, F. Hahn, J. Richter, J. Kozisek, "Comparison of different
absorption corrections on the model structure of tetrakis(\m~2~-acetato)-
diaqua-di-copper(II)", Acta Chimica Slovaca, vol. 9, no. 2, 2016, pp. 136 - 140.
;
_exptl_absorpt_special_details   ?
_exptl_crystal_colour            purple
_exptl_crystal_colour_primary    purple
_exptl_crystal_density_diffrn    1.323
_exptl_crystal_density_meas      ?
_exptl_crystal_density_method    'not measured'
_exptl_crystal_description       plate
_exptl_crystal_F_000             1744
_exptl_crystal_size_max          ?
_exptl_crystal_size_mid          ?
_exptl_crystal_size_min          ?
_exptl_transmission_factor_max   ?
_exptl_transmission_factor_min   ?
_diffrn_reflns_av_R_equivalents  0.0524
_diffrn_reflns_av_unetI/netI     0.0264
_diffrn_reflns_Laue_measured_fraction_full 0.997
_diffrn_reflns_Laue_measured_fraction_max 0.998
_diffrn_reflns_limit_h_max       17
_diffrn_reflns_limit_h_min       -17
_diffrn_reflns_limit_k_max       21
_diffrn_reflns_limit_k_min       -16
_diffrn_reflns_limit_l_max       26
_diffrn_reflns_limit_l_min       -27
_diffrn_reflns_number            113827
_diffrn_reflns_point_group_measured_fraction_full 0.997
_diffrn_reflns_point_group_measured_fraction_max 0.998
_diffrn_reflns_theta_full        25.242
_diffrn_reflns_theta_max         28.282
_diffrn_reflns_theta_min         2.253
_diffrn_ambient_temperature      150
_diffrn_detector_area_resol_mean 13.33
_diffrn_measured_fraction_theta_full 0.997
_diffrn_measured_fraction_theta_max 0.998
_diffrn_measurement_details      '1737 frames, detector distance = 60 mm'
_diffrn_measurement_device       'Eulerian 4-circle diffractometer'
_diffrn_measurement_device_type  'STOE STADIVARI'
_diffrn_measurement_method       'rotation method, \w scans'
_diffrn_radiation_type           MoK\a
_diffrn_radiation_wavelength     0.71073
_diffrn_source                   ?
_reflns_Friedel_coverage         0.000
_reflns_Friedel_fraction_full    .
_reflns_Friedel_fraction_max     .
_reflns_number_gt                8379
_reflns_number_total             10347
_reflns_special_details          
;
 Reflections were merged by SHELXL according to the crystal
 class for the calculation of statistics and refinement.
 
 _reflns_Friedel_fraction is defined as the number of unique
 Friedel pairs measured divided by the number that would be
 possible theoretically, ignoring centric projections and
 systematic absences.
;
_reflns_threshold_expression     'I > 2\s(I)'
_computing_cell_refinement       
;
X-Area Recipe 1.37.0.0 (STOE, 2021)
;
_computing_data_collection       
;
X-Area Pilatus3_SV 1.31.186.0 (STOE, 2022)
;
_computing_data_reduction        
;
X-Area Integrate 2.5.3.0 (STOE, 2021)
X-Area LANA 2.7.5.0 (STOE, 2022)
;
_computing_molecular_graphics    'Olex2 1.5 (Dolomanov et al., 2009)'
_computing_publication_material  'Olex2 1.5 (Dolomanov et al., 2009)'
_computing_structure_refinement  'SHELXL 2018/3 (Sheldrick, 2015)'
_computing_structure_solution    'SHELXT  (Sheldrick, 2015)'
_refine_diff_density_max         0.868
_refine_diff_density_min         -0.424
_refine_diff_density_rms         0.095
_refine_ls_extinction_coef       .
_refine_ls_extinction_method     none
_refine_ls_goodness_of_fit_ref   1.064
_refine_ls_hydrogen_treatment    mixed
_refine_ls_matrix_type           full
_refine_ls_number_parameters     413
_refine_ls_number_reflns         10347
_refine_ls_number_restraints     0
_refine_ls_R_factor_all          0.0434
_refine_ls_R_factor_gt           0.0281
_refine_ls_restrained_S_all      1.064
_refine_ls_shift/su_max          0.002
_refine_ls_shift/su_mean         0.000
_refine_ls_structure_factor_coef Fsqd
_refine_ls_weighting_details     
'w=1/[\s^2^(Fo^2^)+(0.0352P)^2^+2.2539P] where P=(Fo^2^+2Fc^2^)/3'
_refine_ls_weighting_scheme      calc
_refine_ls_wR_factor_gt          0.0628
_refine_ls_wR_factor_ref         0.0681
_refine_special_details          ?
_olex2_refinement_description    
;
1. Fixed Uiso
 At 1.2 times of:
  All C(H) groups, All C(H,H) groups
 At 1.5 times of:
  All C(H,H,H) groups
2.a Ternary CH refined with riding coordinates:
 C28(H28), C31(H31), C16(H16), C10(H10), C19(H19), C22(H22), C7(H7), C13(H13),
 C25(H25)
2.b Secondary CH2 refined with riding coordinates:
 C3(H3A,H3B), C1(H1A,H1B), C4(H4A,H4B), C2(H2A,H2B)
2.c Idealised Me refined as rotating group:
 C17(H17A,H17B,H17C), C30(H30A,H30B,H30C), C33(H33A,H33B,H33C), C27(H27A,H27B,
 H27C), C21(H21A,H21B,H21C), C23(H23A,H23B,H23C), C18(H18A,H18B,H18C), C20(H20A,
 H20B,H20C), C14(H14A,H14B,H14C), C24(H24A,H24B,H24C), C11(H11A,H11B,H11C),
 C15(H15A,H15B,H15C), C29(H29A,H29B,H29C), C26(H26A,H26B,H26C), C32(H32A,H32B,
 H32C), C9(H9A,H9B,H9C), C8(H8A,H8B,H8C), C12(H12A,H12B,H12C)
;
_atom_sites_solution_hydrogens   mixed
_atom_sites_solution_primary     dual
_atom_sites_solution_secondary   ?
loop_
_atom_site_label
_atom_site_type_symbol
_atom_site_fract_x
_atom_site_fract_y
_atom_site_fract_z
_atom_site_U_iso_or_equiv
_atom_site_adp_type
_atom_site_occupancy
_atom_site_site_symmetry_order
_atom_site_calc_flag
_atom_site_refinement_flags_posn
_atom_site_refinement_flags_adp
_atom_site_refinement_flags_occupancy
_atom_site_disorder_assembly
_atom_site_disorder_group
Ce1 Ce 0.38756(2) 0.37995(2) 0.74506(2) 0.01583(4) Uani 1 1 d . . . . .
Br1 Br 0.30746(2) 0.21700(2) 0.73347(2) 0.02819(7) Uani 1 1 d . . . . .
Si2 Si 0.65372(5) 0.30930(4) 0.74028(3) 0.02056(14) Uani 1 1 d . . . . .
Si3 Si 0.24010(5) 0.42064(4) 0.59402(3) 0.02125(14) Uani 1 1 d . . . . .
Si1 Si 0.28172(6) 0.39780(4) 0.90752(3) 0.02363(15) Uani 1 1 d . . . . .
N4 N 0.44975(14) 0.53664(12) 0.74590(9) 0.0177(4) Uani 1 1 d . . . . .
N3 N 0.29904(15) 0.44859(12) 0.66875(10) 0.0190(4) Uani 1 1 d . . . . .
N2 N 0.55524(15) 0.38112(12) 0.72317(9) 0.0180(4) Uani 1 1 d . . . . .
N1 N 0.36154(16) 0.43313(12) 0.84503(10) 0.0212(4) Uani 1 1 d . . . . .
C6 C 0.38804(19) 0.58071(15) 0.69465(13) 0.0209(5) Uani 1 1 d . . . . .
C5 C 0.28461(19) 0.53731(16) 0.69005(13) 0.0227(5) Uani 1 1 d . . . . .
C3 C 0.58525(18) 0.46030(15) 0.68910(12) 0.0214(5) Uani 1 1 d . . . . .
H3A H 0.547708 0.464665 0.646595 0.026 Uiso 1 1 calc R U . . .
H3B H 0.659804 0.459175 0.679988 0.026 Uiso 1 1 calc R U . . .
C1 C 0.43285(19) 0.50294(16) 0.86258(12) 0.0242(5) Uani 1 1 d . . . . .
H1A H 0.503914 0.480757 0.865676 0.029 Uiso 1 1 calc R U . . .
H1B H 0.414476 0.526184 0.906094 0.029 Uiso 1 1 calc R U . . .
C4 C 0.56045(18) 0.53644(15) 0.73167(12) 0.0207(5) Uani 1 1 d . . . . .
H4A H 0.600622 0.533734 0.773276 0.025 Uiso 1 1 calc R U . . .
H4B H 0.579198 0.589228 0.708444 0.025 Uiso 1 1 calc R U . . .
C2 C 0.42779(19) 0.57231(15) 0.81185(12) 0.0222(5) Uani 1 1 d . . . . .
H2A H 0.358584 0.598357 0.811597 0.027 Uiso 1 1 calc R U . . .
H2B H 0.478740 0.616823 0.822880 0.027 Uiso 1 1 calc R U . . .
C28 C 0.2951(2) 0.31623(17) 0.56633(13) 0.0292(6) Uani 1 1 d . . . . .
H28 H 0.269371 0.272792 0.597906 0.035 Uiso 1 1 calc R U . . .
C31 C 0.2600(2) 0.50948(18) 0.53288(13) 0.0286(6) Uani 1 1 d . . . . .
H31 H 0.248517 0.563347 0.557586 0.034 Uiso 1 1 calc R U . . .
C16 C 0.5918(2) 0.20644(16) 0.76709(13) 0.0263(5) Uani 1 1 d . . . . .
H16 H 0.527767 0.222640 0.790730 0.032 Uiso 1 1 calc R U . . .
C10 C 0.1758(2) 0.3330(2) 0.86848(14) 0.0338(6) Uani 1 1 d . . . . .
H10 H 0.211374 0.289899 0.840828 0.041 Uiso 1 1 calc R U . . .
C17 C 0.5574(2) 0.14930(17) 0.70984(15) 0.0324(6) Uani 1 1 d . . . . .
H17A H 0.618068 0.126451 0.687901 0.049 Uiso 1 1 calc R U . . .
H17B H 0.516449 0.182426 0.678316 0.049 Uiso 1 1 calc R U . . .
H17C H 0.515864 0.102550 0.726747 0.049 Uiso 1 1 calc R U . . .
C19 C 0.7381(2) 0.29437(16) 0.66621(14) 0.0273(6) Uani 1 1 d . . . . .
H19 H 0.778639 0.347845 0.662022 0.033 Uiso 1 1 calc R U . . .
C30 C 0.4120(2) 0.30919(18) 0.56806(14) 0.0338(6) Uani 1 1 d . . . . .
H30A H 0.440933 0.345616 0.533957 0.051 Uiso 1 1 calc R U . . .
H30B H 0.432044 0.250309 0.560042 0.051 Uiso 1 1 calc R U . . .
H30C H 0.437998 0.327124 0.611283 0.051 Uiso 1 1 calc R U . . .
C22 C 0.7429(2) 0.34716(18) 0.80887(14) 0.0292(6) Uani 1 1 d . . . . .
H22 H 0.788346 0.298180 0.820387 0.035 Uiso 1 1 calc R U . . .
C33 C 0.3701(2) 0.5133(2) 0.50831(15) 0.0402(7) Uani 1 1 d . . . . .
H33A H 0.381749 0.466612 0.477557 0.060 Uiso 1 1 calc R U . . .
H33B H 0.417929 0.508388 0.545701 0.060 Uiso 1 1 calc R U . . .
H33C H 0.381287 0.567392 0.485877 0.060 Uiso 1 1 calc R U . . .
C27 C 0.0453(2) 0.4810(2) 0.63558(16) 0.0411(7) Uani 1 1 d . . . . .
H27A H 0.073459 0.488271 0.680152 0.062 Uiso 1 1 calc R U . . .
H27B H -0.028873 0.470938 0.637801 0.062 Uiso 1 1 calc R U . . .
H27C H 0.058155 0.532320 0.609838 0.062 Uiso 1 1 calc R U . . .
C7 C 0.2315(2) 0.49018(19) 0.95746(14) 0.0370(7) Uani 1 1 d . . . . .
H7 H 0.293269 0.518835 0.976920 0.044 Uiso 1 1 calc R U . . .
C21 C 0.8172(2) 0.22320(18) 0.67599(16) 0.0373(7) Uani 1 1 d . . . . .
H21A H 0.860080 0.235496 0.714787 0.056 Uiso 1 1 calc R U . . .
H21B H 0.860714 0.219414 0.637097 0.056 Uiso 1 1 calc R U . . .
H21C H 0.781383 0.169283 0.682309 0.056 Uiso 1 1 calc R U . . .
C13 C 0.3558(2) 0.32681(18) 0.96584(14) 0.0330(6) Uani 1 1 d . . . . .
H13 H 0.305905 0.306182 0.999249 0.040 Uiso 1 1 calc R U . . .
C23 C 0.6851(2) 0.3696(2) 0.87104(14) 0.0397(7) Uani 1 1 d . . . . .
H23A H 0.648267 0.423148 0.864445 0.060 Uiso 1 1 calc R U . . .
H23B H 0.734047 0.375613 0.907773 0.060 Uiso 1 1 calc R U . . .
H23C H 0.635839 0.324616 0.880970 0.060 Uiso 1 1 calc R U . . .
C18 C 0.6566(3) 0.1544(2) 0.81608(17) 0.0436(8) Uani 1 1 d . . . . .
H18A H 0.618888 0.103105 0.828193 0.065 Uiso 1 1 calc R U . . .
H18B H 0.670423 0.188331 0.855559 0.065 Uiso 1 1 calc R U . . .
H18C H 0.721697 0.138612 0.795748 0.065 Uiso 1 1 calc R U . . .
C25 C 0.0970(2) 0.40554(19) 0.60282(15) 0.0345(6) Uani 1 1 d . . . . .
H25 H 0.067596 0.401609 0.557273 0.041 Uiso 1 1 calc R U . . .
C20 C 0.6805(2) 0.28353(19) 0.60099(14) 0.0346(6) Uani 1 1 d . . . . .
H20A H 0.647660 0.227672 0.599709 0.052 Uiso 1 1 calc R U . . .
H20B H 0.728897 0.288316 0.564658 0.052 Uiso 1 1 calc R U . . .
H20C H 0.627805 0.327625 0.596690 0.052 Uiso 1 1 calc R U . . .
C14 C 0.3991(3) 0.2486(2) 0.93198(19) 0.0521(9) Uani 1 1 d . . . . .
H14A H 0.342768 0.216117 0.911855 0.078 Uiso 1 1 calc R U . . .
H14B H 0.435209 0.213251 0.964455 0.078 Uiso 1 1 calc R U . . .
H14C H 0.447206 0.266139 0.897862 0.078 Uiso 1 1 calc R U . . .
C24 C 0.8143(2) 0.4204(2) 0.79001(17) 0.0430(8) Uani 1 1 d . . . . .
H24A H 0.855878 0.403658 0.752331 0.065 Uiso 1 1 calc R U . . .
H24B H 0.859590 0.434187 0.827361 0.065 Uiso 1 1 calc R U . . .
H24C H 0.772993 0.470229 0.778298 0.065 Uiso 1 1 calc R U . . .
C11 C 0.1113(3) 0.2825(3) 0.91601(18) 0.0604(11) Uani 1 1 d . . . . .
H11A H 0.156301 0.248010 0.944173 0.091 Uiso 1 1 calc R U . . .
H11B H 0.064259 0.245550 0.891274 0.091 Uiso 1 1 calc R U . . .
H11C H 0.071468 0.321397 0.943322 0.091 Uiso 1 1 calc R U . . .
C15 C 0.4416(3) 0.3727(2) 1.00357(16) 0.0467(8) Uani 1 1 d . . . . .
H15A H 0.491510 0.395289 0.972398 0.070 Uiso 1 1 calc R U . . .
H15B H 0.476156 0.332829 1.033465 0.070 Uiso 1 1 calc R U . . .
H15C H 0.412283 0.419293 1.029005 0.070 Uiso 1 1 calc R U . . .
C29 C 0.2539(3) 0.2899(2) 0.49836(17) 0.0537(10) Uani 1 1 d . . . . .
H29A H 0.178636 0.293176 0.497841 0.080 Uiso 1 1 calc R U . . .
H29B H 0.275213 0.231652 0.488965 0.080 Uiso 1 1 calc R U . . .
H29C H 0.281372 0.327975 0.464857 0.080 Uiso 1 1 calc R U . . .
C26 C 0.0688(3) 0.3237(2) 0.6377(2) 0.0606(11) Uani 1 1 d . . . . .
H26A H 0.091793 0.275263 0.611615 0.091 Uiso 1 1 calc R U . . .
H26B H -0.005957 0.320958 0.642821 0.091 Uiso 1 1 calc R U . . .
H26C H 0.102223 0.322206 0.681120 0.091 Uiso 1 1 calc R U . . .
C32 C 0.1836(3) 0.5107(2) 0.47460(15) 0.0463(8) Uani 1 1 d . . . . .
H32A H 0.198966 0.558900 0.445977 0.070 Uiso 1 1 calc R U . . .
H32B H 0.113468 0.516081 0.491072 0.070 Uiso 1 1 calc R U . . .
H32C H 0.189772 0.457945 0.449585 0.070 Uiso 1 1 calc R U . . .
C9 C 0.1658(3) 0.4627(2) 1.01531(16) 0.0519(9) Uani 1 1 d . . . . .
H9A H 0.103419 0.434676 0.998777 0.078 Uiso 1 1 calc R U . . .
H9B H 0.146776 0.512523 1.041189 0.078 Uiso 1 1 calc R U . . .
H9C H 0.204952 0.423245 1.043108 0.078 Uiso 1 1 calc R U . . .
C8 C 0.1747(4) 0.5571(3) 0.9179(2) 0.0849(17) Uani 1 1 d . . . . .
H8A H 0.214569 0.571502 0.878842 0.127 Uiso 1 1 calc R U . . .
H8B H 0.165682 0.607848 0.944922 0.127 Uiso 1 1 calc R U . . .
H8C H 0.107293 0.535225 0.904238 0.127 Uiso 1 1 calc R U . . .
C12 C 0.1070(3) 0.3815(3) 0.8216(2) 0.0830(16) Uani 1 1 d . . . . .
H12A H 0.060733 0.417896 0.846652 0.124 Uiso 1 1 calc R U . . .
H12B H 0.066443 0.341562 0.795061 0.124 Uiso 1 1 calc R U . . .
H12C H 0.149188 0.416450 0.792685 0.124 Uiso 1 1 calc R U . . .
H5A H 0.236(2) 0.5697(17) 0.6622(13) 0.025(7) Uiso 1 1 d . . . . .
H6A H 0.4239(19) 0.5758(15) 0.6546(13) 0.016(6) Uiso 1 1 d . . . . .
H5B H 0.255(2) 0.5414(16) 0.7323(13) 0.018(6) Uiso 1 1 d . . . . .
H6B H 0.3837(19) 0.6427(16) 0.7055(12) 0.017(6) Uiso 1 1 d . . . . .

loop_
_atom_site_aniso_label
_atom_site_aniso_U_11
_atom_site_aniso_U_22
_atom_site_aniso_U_33
_atom_site_aniso_U_23
_atom_site_aniso_U_13
_atom_site_aniso_U_12
Ce1 0.01735(6) 0.01340(6) 0.01670(6) 0.00046(5) -0.00118(4) -0.00173(5)
Br1 0.03099(14) 0.01835(12) 0.03532(15) -0.00212(10) 0.00383(11) -0.00858(10)
Si2 0.0184(3) 0.0197(3) 0.0235(3) 0.0030(3) -0.0007(3) 0.0022(3)
Si3 0.0197(3) 0.0240(3) 0.0199(3) -0.0009(3) -0.0045(3) -0.0014(3)
Si1 0.0278(4) 0.0254(4) 0.0177(3) -0.0003(3) 0.0026(3) -0.0031(3)
N4 0.0179(9) 0.0165(9) 0.0187(10) 0.0004(8) -0.0013(8) -0.0009(7)
N3 0.0196(10) 0.0175(9) 0.0199(10) -0.0019(8) -0.0027(8) -0.0001(8)
N2 0.0195(9) 0.0152(9) 0.0192(9) 0.0012(8) -0.0005(7) 0.0006(8)
N1 0.0244(10) 0.0214(10) 0.0178(10) -0.0002(8) -0.0008(8) -0.0024(8)
C6 0.0247(12) 0.0141(11) 0.0239(13) 0.0014(9) -0.0020(10) 0.0019(9)
C5 0.0239(12) 0.0204(12) 0.0237(13) -0.0008(10) -0.0024(10) 0.0033(10)
C3 0.0198(11) 0.0195(11) 0.0249(13) 0.0041(10) 0.0017(9) 0.0016(9)
C1 0.0244(12) 0.0279(13) 0.0203(12) -0.0014(10) -0.0008(10) -0.0023(10)
C4 0.0192(11) 0.0176(11) 0.0252(13) 0.0016(9) -0.0009(9) -0.0029(9)
C2 0.0234(12) 0.0199(12) 0.0232(12) -0.0052(10) -0.0010(10) -0.0020(10)
C28 0.0364(15) 0.0273(13) 0.0237(13) -0.0079(11) -0.0069(11) -0.0013(11)
C31 0.0284(14) 0.0351(15) 0.0220(13) 0.0058(11) -0.0046(11) 0.0012(11)
C16 0.0260(13) 0.0222(12) 0.0307(14) 0.0060(10) -0.0012(11) 0.0015(10)
C10 0.0284(14) 0.0458(17) 0.0272(14) -0.0067(13) 0.0032(11) -0.0074(12)
C17 0.0318(15) 0.0222(13) 0.0433(17) -0.0001(12) -0.0002(13) -0.0007(11)
C19 0.0253(13) 0.0234(13) 0.0333(15) 0.0038(11) 0.0065(11) 0.0060(10)
C30 0.0396(16) 0.0315(15) 0.0303(15) -0.0068(12) -0.0019(12) 0.0088(12)
C22 0.0221(13) 0.0322(14) 0.0332(15) 0.0022(12) -0.0076(11) 0.0023(11)
C33 0.0366(16) 0.0487(19) 0.0354(16) 0.0163(14) 0.0009(13) -0.0024(14)
C27 0.0203(13) 0.057(2) 0.0464(18) -0.0029(15) -0.0041(13) 0.0042(13)
C7 0.0462(17) 0.0348(15) 0.0303(15) -0.0053(12) 0.0157(13) -0.0042(13)
C21 0.0264(14) 0.0332(15) 0.0526(19) 0.0058(14) 0.0081(13) 0.0092(12)
C13 0.0387(16) 0.0358(15) 0.0245(14) 0.0087(12) 0.0000(12) -0.0081(12)
C23 0.0436(17) 0.0470(19) 0.0284(15) 0.0004(13) -0.0117(13) 0.0044(14)
C18 0.0457(18) 0.0350(16) 0.050(2) 0.0222(15) -0.0090(15) -0.0030(14)
C25 0.0222(13) 0.0427(16) 0.0384(16) -0.0004(13) -0.0056(12) -0.0059(12)
C20 0.0374(16) 0.0343(15) 0.0322(15) -0.0001(12) 0.0069(12) 0.0089(12)
C14 0.060(2) 0.0351(17) 0.061(2) 0.0068(16) -0.0123(19) 0.0070(16)
C24 0.0323(16) 0.0459(18) 0.051(2) 0.0002(15) -0.0127(14) -0.0097(14)
C11 0.064(2) 0.071(3) 0.046(2) -0.0096(19) 0.0067(18) -0.043(2)
C15 0.052(2) 0.055(2) 0.0328(16) 0.0093(15) -0.0130(14) -0.0084(16)
C29 0.062(2) 0.055(2) 0.0425(19) -0.0259(17) -0.0229(17) 0.0101(18)
C26 0.0371(19) 0.058(2) 0.087(3) 0.010(2) 0.0094(19) -0.0186(17)
C32 0.0458(18) 0.062(2) 0.0310(16) 0.0165(15) -0.0153(14) 0.0006(16)
C9 0.065(2) 0.053(2) 0.0383(18) -0.0099(16) 0.0269(17) -0.0068(18)
C8 0.132(4) 0.059(3) 0.065(3) 0.011(2) 0.047(3) 0.051(3)
C12 0.052(2) 0.107(4) 0.089(3) 0.039(3) -0.039(2) -0.033(2)

_geom_special_details            
;
 All esds (except the esd in the dihedral angle between two l.s. planes)
 are estimated using the full covariance matrix.  The cell esds are taken
 into account individually in the estimation of esds in distances, angles
 and torsion angles; correlations between esds in cell parameters are only
 used when they are defined by crystal symmetry.  An approximate (isotropic)
 treatment of cell esds is used for estimating esds involving l.s. planes.
;
loop_
_geom_bond_atom_site_label_1
_geom_bond_atom_site_label_2
_geom_bond_distance
_geom_bond_site_symmetry_2
_geom_bond_publ_flag
Ce1 Br1 2.7850(3) . ?
Ce1 N4 2.6031(19) . ?
Ce1 N3 2.2056(19) . ?
Ce1 N2 2.2322(19) . ?
Ce1 N1 2.229(2) . ?
Ce1 C5 3.030(3) . ?
Ce1 C3 3.097(2) . ?
Si2 N2 1.743(2) . ?
Si2 C16 1.896(3) . ?
Si2 C19 1.890(3) . ?
Si2 C22 1.899(3) . ?
Si3 N3 1.750(2) . ?
Si3 C28 1.886(3) . ?
Si3 C31 1.894(3) . ?
Si3 C25 1.887(3) . ?
Si1 N1 1.743(2) . ?
Si1 C10 1.884(3) . ?
Si1 C7 1.898(3) . ?
Si1 C13 1.888(3) . ?
N4 C6 1.481(3) . ?
N4 C4 1.473(3) . ?
N4 C2 1.486(3) . ?
N3 C5 1.479(3) . ?
N2 C3 1.484(3) . ?
N1 C1 1.482(3) . ?
C6 C5 1.512(3) . ?
C6 H6A 0.95(3) . ?
C6 H6B 1.01(3) . ?
C5 H5A 0.99(3) . ?
C5 H5B 0.95(3) . ?
C3 H3A 0.9900 . ?
C3 H3B 0.9900 . ?
C3 C4 1.519(3) . ?
C1 H1A 0.9900 . ?
C1 H1B 0.9900 . ?
C1 C2 1.506(3) . ?
C4 H4A 0.9900 . ?
C4 H4B 0.9900 . ?
C2 H2A 0.9900 . ?
C2 H2B 0.9900 . ?
C28 H28 1.0000 . ?
C28 C30 1.525(4) . ?
C28 C29 1.534(4) . ?
C31 H31 1.0000 . ?
C31 C33 1.524(4) . ?
C31 C32 1.537(4) . ?
C16 H16 1.0000 . ?
C16 C17 1.535(4) . ?
C16 C18 1.535(4) . ?
C10 H10 1.0000 . ?
C10 C11 1.515(4) . ?
C10 C12 1.508(5) . ?
C17 H17A 0.9800 . ?
C17 H17B 0.9800 . ?
C17 H17C 0.9800 . ?
C19 H19 1.0000 . ?
C19 C21 1.536(4) . ?
C19 C20 1.525(4) . ?
C30 H30A 0.9800 . ?
C30 H30B 0.9800 . ?
C30 H30C 0.9800 . ?
C22 H22 1.0000 . ?
C22 C23 1.521(4) . ?
C22 C24 1.536(4) . ?
C33 H33A 0.9800 . ?
C33 H33B 0.9800 . ?
C33 H33C 0.9800 . ?
C27 H27A 0.9800 . ?
C27 H27B 0.9800 . ?
C27 H27C 0.9800 . ?
C27 C25 1.526(4) . ?
C7 H7 1.0000 . ?
C7 C9 1.526(4) . ?
C7 C8 1.515(5) . ?
C21 H21A 0.9800 . ?
C21 H21B 0.9800 . ?
C21 H21C 0.9800 . ?
C13 H13 1.0000 . ?
C13 C14 1.526(4) . ?
C13 C15 1.530(4) . ?
C23 H23A 0.9800 . ?
C23 H23B 0.9800 . ?
C23 H23C 0.9800 . ?
C18 H18A 0.9800 . ?
C18 H18B 0.9800 . ?
C18 H18C 0.9800 . ?
C25 H25 1.0000 . ?
C25 C26 1.521(5) . ?
C20 H20A 0.9800 . ?
C20 H20B 0.9800 . ?
C20 H20C 0.9800 . ?
C14 H14A 0.9800 . ?
C14 H14B 0.9800 . ?
C14 H14C 0.9800 . ?
C24 H24A 0.9800 . ?
C24 H24B 0.9800 . ?
C24 H24C 0.9800 . ?
C11 H11A 0.9800 . ?
C11 H11B 0.9800 . ?
C11 H11C 0.9800 . ?
C15 H15A 0.9800 . ?
C15 H15B 0.9800 . ?
C15 H15C 0.9800 . ?
C29 H29A 0.9800 . ?
C29 H29B 0.9800 . ?
C29 H29C 0.9800 . ?
C26 H26A 0.9800 . ?
C26 H26B 0.9800 . ?
C26 H26C 0.9800 . ?
C32 H32A 0.9800 . ?
C32 H32B 0.9800 . ?
C32 H32C 0.9800 . ?
C9 H9A 0.9800 . ?
C9 H9B 0.9800 . ?
C9 H9C 0.9800 . ?
C8 H8A 0.9800 . ?
C8 H8B 0.9800 . ?
C8 H8C 0.9800 . ?
C12 H12A 0.9800 . ?
C12 H12B 0.9800 . ?
C12 H12C 0.9800 . ?

loop_
_geom_angle_atom_site_label_1
_geom_angle_atom_site_label_2
_geom_angle_atom_site_label_3
_geom_angle
_geom_angle_site_symmetry_1
_geom_angle_site_symmetry_3
_geom_angle_publ_flag
Br1 Ce1 C5 124.27(5) . . ?
Br1 Ce1 C3 131.22(4) . . ?
N4 Ce1 Br1 174.08(4) . . ?
N4 Ce1 C5 50.14(6) . . ?
N4 Ce1 C3 49.73(6) . . ?
N3 Ce1 Br1 101.70(5) . . ?
N3 Ce1 N4 72.37(6) . . ?
N3 Ce1 N2 111.02(7) . . ?
N3 Ce1 N1 111.88(7) . . ?
N3 Ce1 C5 27.48(7) . . ?
N3 Ce1 C3 88.23(7) . . ?
N2 Ce1 Br1 110.88(5) . . ?
N2 Ce1 N4 71.87(6) . . ?
N2 Ce1 C5 110.38(7) . . ?
N2 Ce1 C3 26.51(6) . . ?
N1 Ce1 Br1 111.36(5) . . ?
N1 Ce1 N4 71.74(7) . . ?
N1 Ce1 N2 109.80(7) . . ?
N1 Ce1 C5 87.50(7) . . ?
N1 Ce1 C3 108.48(7) . . ?
C5 Ce1 C3 83.91(7) . . ?
N2 Si2 C16 107.49(10) . . ?
N2 Si2 C19 110.78(11) . . ?
N2 Si2 C22 112.49(11) . . ?
C16 Si2 C22 108.44(12) . . ?
C19 Si2 C16 112.05(12) . . ?
C19 Si2 C22 105.63(12) . . ?
N3 Si3 C28 108.42(11) . . ?
N3 Si3 C31 108.74(11) . . ?
N3 Si3 C25 111.80(12) . . ?
C28 Si3 C31 113.33(13) . . ?
C28 Si3 C25 107.22(13) . . ?
C25 Si3 C31 107.38(13) . . ?
N1 Si1 C10 107.82(11) . . ?
N1 Si1 C7 110.88(11) . . ?
N1 Si1 C13 110.12(12) . . ?
C10 Si1 C7 112.82(14) . . ?
C10 Si1 C13 107.89(13) . . ?
C13 Si1 C7 107.26(14) . . ?
C6 N4 Ce1 106.02(13) . . ?
C6 N4 C2 110.39(18) . . ?
C4 N4 Ce1 107.54(13) . . ?
C4 N4 C6 112.69(18) . . ?
C4 N4 C2 112.20(18) . . ?
C2 N4 Ce1 107.64(13) . . ?
Si3 N3 Ce1 134.94(10) . . ?
C5 N3 Ce1 109.05(15) . . ?
C5 N3 Si3 115.93(16) . . ?
Si2 N2 Ce1 132.28(10) . . ?
C3 N2 Ce1 111.32(14) . . ?
C3 N2 Si2 116.38(15) . . ?
Si1 N1 Ce1 130.02(11) . . ?
C1 N1 Ce1 113.47(15) . . ?
C1 N1 Si1 116.07(16) . . ?
N4 C6 C5 107.75(19) . . ?
N4 C6 H6A 107.4(15) . . ?
N4 C6 H6B 109.6(15) . . ?
C5 C6 H6A 110.9(15) . . ?
C5 C6 H6B 113.7(15) . . ?
H6A C6 H6B 107(2) . . ?
Ce1 C5 H5A 156.1(16) . . ?
Ce1 C5 H5B 84.4(15) . . ?
N3 C5 Ce1 43.47(11) . . ?
N3 C5 C6 109.3(2) . . ?
N3 C5 H5A 113.9(16) . . ?
N3 C5 H5B 112.6(15) . . ?
C6 C5 Ce1 87.69(14) . . ?
C6 C5 H5A 111.4(16) . . ?
C6 C5 H5B 106.4(16) . . ?
H5A C5 H5B 103(2) . . ?
Ce1 C3 H3A 86.9 . . ?
Ce1 C3 H3B 151.8 . . ?
N2 C3 Ce1 42.17(10) . . ?
N2 C3 H3A 109.7 . . ?
N2 C3 H3B 109.7 . . ?
N2 C3 C4 109.99(19) . . ?
H3A C3 H3B 108.2 . . ?
C4 C3 Ce1 86.07(13) . . ?
C4 C3 H3A 109.7 . . ?
C4 C3 H3B 109.7 . . ?
N1 C1 H1A 109.5 . . ?
N1 C1 H1B 109.5 . . ?
N1 C1 C2 110.74(19) . . ?
H1A C1 H1B 108.1 . . ?
C2 C1 H1A 109.5 . . ?
C2 C1 H1B 109.5 . . ?
N4 C4 C3 109.21(19) . . ?
N4 C4 H4A 109.8 . . ?
N4 C4 H4B 109.8 . . ?
C3 C4 H4A 109.8 . . ?
C3 C4 H4B 109.8 . . ?
H4A C4 H4B 108.3 . . ?
N4 C2 C1 109.61(19) . . ?
N4 C2 H2A 109.7 . . ?
N4 C2 H2B 109.7 . . ?
C1 C2 H2A 109.7 . . ?
C1 C2 H2B 109.7 . . ?
H2A C2 H2B 108.2 . . ?
Si3 C28 H28 106.1 . . ?
C30 C28 Si3 116.02(19) . . ?
C30 C28 H28 106.1 . . ?
C30 C28 C29 109.8(2) . . ?
C29 C28 Si3 112.1(2) . . ?
C29 C28 H28 106.1 . . ?
Si3 C31 H31 106.1 . . ?
C33 C31 Si3 112.40(19) . . ?
C33 C31 H31 106.1 . . ?
C33 C31 C32 110.3(2) . . ?
C32 C31 Si3 115.0(2) . . ?
C32 C31 H31 106.1 . . ?
Si2 C16 H16 106.2 . . ?
C17 C16 Si2 113.96(19) . . ?
C17 C16 H16 106.2 . . ?
C17 C16 C18 109.3(2) . . ?
C18 C16 Si2 114.39(19) . . ?
C18 C16 H16 106.2 . . ?
Si1 C10 H10 105.4 . . ?
C11 C10 Si1 115.2(2) . . ?
C11 C10 H10 105.4 . . ?
C12 C10 Si1 114.6(2) . . ?
C12 C10 H10 105.4 . . ?
C12 C10 C11 109.9(3) . . ?
C16 C17 H17A 109.5 . . ?
C16 C17 H17B 109.5 . . ?
C16 C17 H17C 109.5 . . ?
H17A C17 H17B 109.5 . . ?
H17A C17 H17C 109.5 . . ?
H17B C17 H17C 109.5 . . ?
Si2 C19 H19 106.0 . . ?
C21 C19 Si2 112.54(19) . . ?
C21 C19 H19 106.0 . . ?
C20 C19 Si2 115.05(18) . . ?
C20 C19 H19 106.0 . . ?
C20 C19 C21 110.6(2) . . ?
C28 C30 H30A 109.5 . . ?
C28 C30 H30B 109.5 . . ?
C28 C30 H30C 109.5 . . ?
H30A C30 H30B 109.5 . . ?
H30A C30 H30C 109.5 . . ?
H30B C30 H30C 109.5 . . ?
Si2 C22 H22 106.4 . . ?
C23 C22 Si2 112.37(19) . . ?
C23 C22 H22 106.4 . . ?
C23 C22 C24 109.8(3) . . ?
C24 C22 Si2 114.8(2) . . ?
C24 C22 H22 106.4 . . ?
C31 C33 H33A 109.5 . . ?
C31 C33 H33B 109.5 . . ?
C31 C33 H33C 109.5 . . ?
H33A C33 H33B 109.5 . . ?
H33A C33 H33C 109.5 . . ?
H33B C33 H33C 109.5 . . ?
H27A C27 H27B 109.5 . . ?
H27A C27 H27C 109.5 . . ?
H27B C27 H27C 109.5 . . ?
C25 C27 H27A 109.5 . . ?
C25 C27 H27B 109.5 . . ?
C25 C27 H27C 109.5 . . ?
Si1 C7 H7 106.2 . . ?
C9 C7 Si1 113.2(2) . . ?
C9 C7 H7 106.2 . . ?
C8 C7 Si1 114.9(2) . . ?
C8 C7 H7 106.2 . . ?
C8 C7 C9 109.5(3) . . ?
C19 C21 H21A 109.5 . . ?
C19 C21 H21B 109.5 . . ?
C19 C21 H21C 109.5 . . ?
H21A C21 H21B 109.5 . . ?
H21A C21 H21C 109.5 . . ?
H21B C21 H21C 109.5 . . ?
Si1 C13 H13 106.8 . . ?
C14 C13 Si1 112.7(2) . . ?
C14 C13 H13 106.8 . . ?
C14 C13 C15 109.8(3) . . ?
C15 C13 Si1 113.4(2) . . ?
C15 C13 H13 106.8 . . ?
C22 C23 H23A 109.5 . . ?
C22 C23 H23B 109.5 . . ?
C22 C23 H23C 109.5 . . ?
H23A C23 H23B 109.5 . . ?
H23A C23 H23C 109.5 . . ?
H23B C23 H23C 109.5 . . ?
C16 C18 H18A 109.5 . . ?
C16 C18 H18B 109.5 . . ?
C16 C18 H18C 109.5 . . ?
H18A C18 H18B 109.5 . . ?
H18A C18 H18C 109.5 . . ?
H18B C18 H18C 109.5 . . ?
Si3 C25 H25 106.7 . . ?
C27 C25 Si3 112.6(2) . . ?
C27 C25 H25 106.7 . . ?
C26 C25 Si3 113.3(2) . . ?
C26 C25 C27 110.4(3) . . ?
C26 C25 H25 106.7 . . ?
C19 C20 H20A 109.5 . . ?
C19 C20 H20B 109.5 . . ?
C19 C20 H20C 109.5 . . ?
H20A C20 H20B 109.5 . . ?
H20A C20 H20C 109.5 . . ?
H20B C20 H20C 109.5 . . ?
C13 C14 H14A 109.5 . . ?
C13 C14 H14B 109.5 . . ?
C13 C14 H14C 109.5 . . ?
H14A C14 H14B 109.5 . . ?
H14A C14 H14C 109.5 . . ?
H14B C14 H14C 109.5 . . ?
C22 C24 H24A 109.5 . . ?
C22 C24 H24B 109.5 . . ?
C22 C24 H24C 109.5 . . ?
H24A C24 H24B 109.5 . . ?
H24A C24 H24C 109.5 . . ?
H24B C24 H24C 109.5 . . ?
C10 C11 H11A 109.5 . . ?
C10 C11 H11B 109.5 . . ?
C10 C11 H11C 109.5 . . ?
H11A C11 H11B 109.5 . . ?
H11A C11 H11C 109.5 . . ?
H11B C11 H11C 109.5 . . ?
C13 C15 H15A 109.5 . . ?
C13 C15 H15B 109.5 . . ?
C13 C15 H15C 109.5 . . ?
H15A C15 H15B 109.5 . . ?
H15A C15 H15C 109.5 . . ?
H15B C15 H15C 109.5 . . ?
C28 C29 H29A 109.5 . . ?
C28 C29 H29B 109.5 . . ?
C28 C29 H29C 109.5 . . ?
H29A C29 H29B 109.5 . . ?
H29A C29 H29C 109.5 . . ?
H29B C29 H29C 109.5 . . ?
C25 C26 H26A 109.5 . . ?
C25 C26 H26B 109.5 . . ?
C25 C26 H26C 109.5 . . ?
H26A C26 H26B 109.5 . . ?
H26A C26 H26C 109.5 . . ?
H26B C26 H26C 109.5 . . ?
C31 C32 H32A 109.5 . . ?
C31 C32 H32B 109.5 . . ?
C31 C32 H32C 109.5 . . ?
H32A C32 H32B 109.5 . . ?
H32A C32 H32C 109.5 . . ?
H32B C32 H32C 109.5 . . ?
C7 C9 H9A 109.5 . . ?
C7 C9 H9B 109.5 . . ?
C7 C9 H9C 109.5 . . ?
H9A C9 H9B 109.5 . . ?
H9A C9 H9C 109.5 . . ?
H9B C9 H9C 109.5 . . ?
C7 C8 H8A 109.5 . . ?
C7 C8 H8B 109.5 . . ?
C7 C8 H8C 109.5 . . ?
H8A C8 H8B 109.5 . . ?
H8A C8 H8C 109.5 . . ?
H8B C8 H8C 109.5 . . ?
C10 C12 H12A 109.5 . . ?
C10 C12 H12B 109.5 . . ?
C10 C12 H12C 109.5 . . ?
H12A C12 H12B 109.5 . . ?
H12A C12 H12C 109.5 . . ?
H12B C12 H12C 109.5 . . ?

loop_
_geom_torsion_atom_site_label_1
_geom_torsion_atom_site_label_2
_geom_torsion_atom_site_label_3
_geom_torsion_atom_site_label_4
_geom_torsion
_geom_torsion_site_symmetry_1
_geom_torsion_site_symmetry_2
_geom_torsion_site_symmetry_3
_geom_torsion_site_symmetry_4
_geom_torsion_publ_flag
Ce1 N4 C6 C5 30.1(2) . . . . ?
Ce1 N4 C4 C3 29.0(2) . . . . ?
Ce1 N4 C2 C1 30.0(2) . . . . ?
Ce1 N3 C5 C6 64.4(2) . . . . ?
Ce1 N2 C3 C4 59.3(2) . . . . ?
Ce1 N1 C1 C2 55.5(2) . . . . ?
Ce1 C3 C4 N4 -22.95(16) . . . . ?
Si2 N2 C3 Ce1 -178.5(2) . . . . ?
Si2 N2 C3 C4 -119.16(18) . . . . ?
Si3 N3 C5 Ce1 177.3(2) . . . . ?
Si3 N3 C5 C6 -118.37(19) . . . . ?
Si1 N1 C1 C2 -131.40(18) . . . . ?
N4 C6 C5 Ce1 -24.50(17) . . . . ?
N4 C6 C5 N3 -62.9(3) . . . . ?
N3 Si3 C28 C30 -48.4(2) . . . . ?
N3 Si3 C28 C29 -175.6(2) . . . . ?
N3 Si3 C31 C33 73.3(2) . . . . ?
N3 Si3 C31 C32 -159.2(2) . . . . ?
N3 Si3 C25 C27 52.0(2) . . . . ?
N3 Si3 C25 C26 -74.2(3) . . . . ?
N2 Si2 C16 C17 83.6(2) . . . . ?
N2 Si2 C16 C18 -149.7(2) . . . . ?
N2 Si2 C19 C21 -172.54(19) . . . . ?
N2 Si2 C19 C20 -44.6(2) . . . . ?
N2 Si2 C22 C23 54.1(2) . . . . ?
N2 Si2 C22 C24 -72.3(2) . . . . ?
N2 C3 C4 N4 -58.3(2) . . . . ?
N1 Si1 C10 C11 168.3(3) . . . . ?
N1 Si1 C10 C12 -62.8(3) . . . . ?
N1 Si1 C7 C9 -176.8(2) . . . . ?
N1 Si1 C7 C8 56.3(3) . . . . ?
N1 Si1 C13 C14 -60.3(2) . . . . ?
N1 Si1 C13 C15 65.2(2) . . . . ?
N1 C1 C2 N4 -56.1(3) . . . . ?
C6 N4 C4 C3 -87.4(2) . . . . ?
C6 N4 C2 C1 145.3(2) . . . . ?
C4 N4 C6 C5 147.5(2) . . . . ?
C4 N4 C2 C1 -88.1(2) . . . . ?
C2 N4 C6 C5 -86.2(2) . . . . ?
C2 N4 C4 C3 147.21(19) . . . . ?
C28 Si3 N3 Ce1 -17.84(19) . . . . ?
C28 Si3 N3 C5 165.83(18) . . . . ?
C28 Si3 C31 C33 -47.3(2) . . . . ?
C28 Si3 C31 C32 80.1(2) . . . . ?
C28 Si3 C25 C27 170.7(2) . . . . ?
C28 Si3 C25 C26 44.5(3) . . . . ?
C31 Si3 N3 Ce1 -141.46(15) . . . . ?
C31 Si3 N3 C5 42.2(2) . . . . ?
C31 Si3 C28 C30 72.4(2) . . . . ?
C31 Si3 C28 C29 -54.8(3) . . . . ?
C31 Si3 C25 C27 -67.2(2) . . . . ?
C31 Si3 C25 C26 166.6(3) . . . . ?
C16 Si2 N2 Ce1 13.33(17) . . . . ?
C16 Si2 N2 C3 -168.57(17) . . . . ?
C16 Si2 C19 C21 -52.5(2) . . . . ?
C16 Si2 C19 C20 75.4(2) . . . . ?
C16 Si2 C22 C23 -64.6(2) . . . . ?
C16 Si2 C22 C24 168.9(2) . . . . ?
C10 Si1 N1 Ce1 -23.82(18) . . . . ?
C10 Si1 N1 C1 164.43(18) . . . . ?
C10 Si1 C7 C9 62.1(3) . . . . ?
C10 Si1 C7 C8 -64.7(3) . . . . ?
C10 Si1 C13 C14 57.2(3) . . . . ?
C10 Si1 C13 C15 -177.3(2) . . . . ?
C19 Si2 N2 Ce1 136.06(14) . . . . ?
C19 Si2 N2 C3 -45.8(2) . . . . ?
C19 Si2 C16 C17 -38.4(2) . . . . ?
C19 Si2 C16 C18 88.4(2) . . . . ?
C19 Si2 C22 C23 175.1(2) . . . . ?
C19 Si2 C22 C24 48.7(2) . . . . ?
C22 Si2 N2 Ce1 -105.98(15) . . . . ?
C22 Si2 N2 C3 72.12(19) . . . . ?
C22 Si2 C16 C17 -154.56(19) . . . . ?
C22 Si2 C16 C18 -27.8(3) . . . . ?
C22 Si2 C19 C21 65.4(2) . . . . ?
C22 Si2 C19 C20 -166.7(2) . . . . ?
C7 Si1 N1 Ce1 -147.78(15) . . . . ?
C7 Si1 N1 C1 40.5(2) . . . . ?
C7 Si1 C10 C11 -69.0(3) . . . . ?
C7 Si1 C10 C12 60.0(3) . . . . ?
C7 Si1 C13 C14 179.0(2) . . . . ?
C7 Si1 C13 C15 -55.5(3) . . . . ?
C13 Si1 N1 Ce1 93.67(16) . . . . ?
C13 Si1 N1 C1 -78.1(2) . . . . ?
C13 Si1 C10 C11 49.3(3) . . . . ?
C13 Si1 C10 C12 178.3(3) . . . . ?
C13 Si1 C7 C9 -56.6(3) . . . . ?
C13 Si1 C7 C8 176.6(3) . . . . ?
C25 Si3 N3 Ce1 100.15(17) . . . . ?
C25 Si3 N3 C5 -76.2(2) . . . . ?
C25 Si3 C28 C30 -169.2(2) . . . . ?
C25 Si3 C28 C29 63.5(3) . . . . ?
C25 Si3 C31 C33 -165.5(2) . . . . ?
C25 Si3 C31 C32 -38.1(3) . . . . ?

_shelx_res_file                  
;
TITL ac413_2_a.res in P2(1)/n
    ac413_2.res
    created by SHELXL-2018/3 at 18:45:06 on 23-Apr-2024
REM Old TITL AC413 in P21/n #14
REM SHELXT solution in P2(1)/n: R1 0.224, Rweak 0.011, Alpha 0.021
REM <I/s> 1.464 for 333 systematic absences, Orientation as input
REM Formula found by SHELXT: C40 I2
CELL 0.71073 13.0115 15.7902 20.3365 90 90.712 90
ZERR 4 0.001 0.0009 0.0017 0 0.007 0
LATT 1
SYMM 0.5-X,0.5+Y,0.5-Z
SFAC C H Br Ce N Si
UNIT 132 300 4 4 16 12

L.S. 10
PLAN  3
TEMP -123.15
CONF
list 4
MORE -1
BOND $H
fmap 2
acta
SHEL 20 0.75
OMIT -6 7 26
OMIT -2 0 2
OMIT -2 3 6
OMIT -1 0 3
OMIT -1 2 1
OMIT -1 3 9
OMIT -1 4 4
OMIT 0 2 20
OMIT 1 2 1
OMIT 1 4 1
OMIT 2 0 2
OMIT 3 4 2
OMIT 3 5 1
OMIT 5 1 1
OMIT 5 1 3
OMIT 6 1 2
REM <olex2.extras>
REM <HklSrc "%.\\AC413_2.hkl">
REM </olex2.extras>

WGHT    0.035200    2.253900
FVAR       0.23844
CE1   4    0.387558    0.379954    0.745058    11.00000    0.01735    0.01340 =
         0.01670    0.00046   -0.00118   -0.00173
BR1   3    0.307456    0.217005    0.733474    11.00000    0.03099    0.01835 =
         0.03532   -0.00212    0.00383   -0.00858
SI2   6    0.653722    0.309305    0.740285    11.00000    0.01843    0.01971 =
         0.02353    0.00295   -0.00067    0.00216
SI3   6    0.240101    0.420639    0.594015    11.00000    0.01975    0.02400 =
         0.01988   -0.00095   -0.00452   -0.00142
SI1   6    0.281722    0.397799    0.907515    11.00000    0.02782    0.02540 =
         0.01773   -0.00035    0.00260   -0.00310
N4    5    0.449755    0.536640    0.745900    11.00000    0.01789    0.01648 =
         0.01869    0.00037   -0.00131   -0.00089
N3    5    0.299042    0.448589    0.668753    11.00000    0.01961    0.01748 =
         0.01992   -0.00193   -0.00265   -0.00010
N2    5    0.555240    0.381123    0.723166    11.00000    0.01954    0.01524 =
         0.01920    0.00118   -0.00049    0.00055
N1    5    0.361536    0.433131    0.845025    11.00000    0.02439    0.02142 =
         0.01784   -0.00020   -0.00078   -0.00237
C6    1    0.388037    0.580708    0.694653    11.00000    0.02469    0.01412 =
         0.02388    0.00139   -0.00197    0.00187
C5    1    0.284615    0.537314    0.690051    11.00000    0.02386    0.02037 =
         0.02368   -0.00077   -0.00238    0.00333
C3    1    0.585251    0.460295    0.689101    11.00000    0.01978    0.01953 =
         0.02490    0.00406    0.00166    0.00158
AFIX  23
H3A   2    0.547708    0.464665    0.646595    11.00000   -1.20000
H3B   2    0.659804    0.459175    0.679988    11.00000   -1.20000
AFIX   0
C1    1    0.432852    0.502938    0.862584    11.00000    0.02442    0.02791 =
         0.02028   -0.00138   -0.00082   -0.00226
AFIX  23
H1A   2    0.503914    0.480757    0.865676    11.00000   -1.20000
H1B   2    0.414476    0.526184    0.906094    11.00000   -1.20000
AFIX   0
C4    1    0.560451    0.536442    0.731666    11.00000    0.01915    0.01761 =
         0.02517    0.00160   -0.00088   -0.00294
AFIX  23
H4A   2    0.600622    0.533734    0.773276    11.00000   -1.20000
H4B   2    0.579198    0.589228    0.708444    11.00000   -1.20000
AFIX   0
C2    1    0.427795    0.572306    0.811853    11.00000    0.02343    0.01988 =
         0.02321   -0.00525   -0.00096   -0.00200
AFIX  23
H2A   2    0.358584    0.598357    0.811597    11.00000   -1.20000
H2B   2    0.478740    0.616823    0.822880    11.00000   -1.20000
AFIX   0
C28   1    0.295077    0.316226    0.566327    11.00000    0.03637    0.02729 =
         0.02366   -0.00791   -0.00689   -0.00134
AFIX  13
H28   2    0.269371    0.272792    0.597906    11.00000   -1.20000
AFIX   0
C31   1    0.259981    0.509481    0.532879    11.00000    0.02842    0.03512 =
         0.02204    0.00579   -0.00460    0.00117
AFIX  13
H31   2    0.248517    0.563347    0.557586    11.00000   -1.20000
AFIX   0
C16   1    0.591771    0.206444    0.767090    11.00000    0.02601    0.02216 =
         0.03072    0.00597   -0.00120    0.00147
AFIX  13
H16   2    0.527767    0.222640    0.790730    11.00000   -1.20000
AFIX   0
C10   1    0.175795    0.332989    0.868483    11.00000    0.02841    0.04577 =
         0.02723   -0.00675    0.00323   -0.00741
AFIX  13
H10   2    0.211374    0.289899    0.840828    11.00000   -1.20000
AFIX   0
C17   1    0.557434    0.149302    0.709838    11.00000    0.03179    0.02219 =
         0.04330   -0.00006   -0.00017   -0.00066
AFIX 137
H17A  2    0.618068    0.126451    0.687901    11.00000   -1.50000
H17B  2    0.516449    0.182426    0.678316    11.00000   -1.50000
H17C  2    0.515864    0.102550    0.726747    11.00000   -1.50000
AFIX   0
C19   1    0.738066    0.294372    0.666210    11.00000    0.02530    0.02343 =
         0.03327    0.00379    0.00651    0.00596
AFIX  13
H19   2    0.778639    0.347845    0.662022    11.00000   -1.20000
AFIX   0
C30   1    0.411952    0.309190    0.568057    11.00000    0.03958    0.03153 =
         0.03029   -0.00681   -0.00194    0.00882
AFIX 137
H30A  2    0.440933    0.345616    0.533957    11.00000   -1.50000
H30B  2    0.432044    0.250309    0.560042    11.00000   -1.50000
H30C  2    0.437998    0.327124    0.611283    11.00000   -1.50000
AFIX   0
C22   1    0.742852    0.347162    0.808870    11.00000    0.02206    0.03221 =
         0.03319    0.00224   -0.00762    0.00228
AFIX  13
H22   2    0.788346    0.298180    0.820387    11.00000   -1.20000
AFIX   0
C33   1    0.370059    0.513310    0.508311    11.00000    0.03660    0.04873 =
         0.03541    0.01629    0.00092   -0.00244
AFIX 137
H33A  2    0.381749    0.466612    0.477557    11.00000   -1.50000
H33B  2    0.417929    0.508388    0.545701    11.00000   -1.50000
H33C  2    0.381287    0.567392    0.485877    11.00000   -1.50000
AFIX   0
C27   1    0.045321    0.481018    0.635584    11.00000    0.02033    0.05661 =
         0.04638   -0.00292   -0.00409    0.00422
AFIX 137
H27A  2    0.073459    0.488271    0.680152    11.00000   -1.50000
H27B  2   -0.028873    0.470938    0.637801    11.00000   -1.50000
H27C  2    0.058155    0.532320    0.609838    11.00000   -1.50000
AFIX   0
C7    1    0.231472    0.490181    0.957456    11.00000    0.04617    0.03477 =
         0.03033   -0.00526    0.01573   -0.00419
AFIX  13
H7    2    0.293269    0.518835    0.976920    11.00000   -1.20000
AFIX   0
C21   1    0.817220    0.223204    0.675985    11.00000    0.02639    0.03317 =
         0.05259    0.00575    0.00813    0.00917
AFIX 137
H21A  2    0.860080    0.235496    0.714787    11.00000   -1.50000
H21B  2    0.860714    0.219414    0.637097    11.00000   -1.50000
H21C  2    0.781383    0.169283    0.682309    11.00000   -1.50000
AFIX   0
C13   1    0.355794    0.326808    0.965841    11.00000    0.03874    0.03579 =
         0.02454    0.00868   -0.00001   -0.00811
AFIX  13
H13   2    0.305905    0.306182    0.999249    11.00000   -1.20000
AFIX   0
C23   1    0.685120    0.369632    0.871040    11.00000    0.04355    0.04695 =
         0.02839    0.00044   -0.01167    0.00445
AFIX 137
H23A  2    0.648267    0.423148    0.864445    11.00000   -1.50000
H23B  2    0.734047    0.375613    0.907773    11.00000   -1.50000
H23C  2    0.635839    0.324616    0.880970    11.00000   -1.50000
AFIX   0
C18   1    0.656552    0.154419    0.816077    11.00000    0.04570    0.03499 =
         0.04982    0.02220   -0.00895   -0.00296
AFIX 137
H18A  2    0.618888    0.103105    0.828193    11.00000   -1.50000
H18B  2    0.670423    0.188331    0.855559    11.00000   -1.50000
H18C  2    0.721697    0.138612    0.795748    11.00000   -1.50000
AFIX   0
C25   1    0.097047    0.405542    0.602824    11.00000    0.02222    0.04270 =
         0.03838   -0.00040   -0.00562   -0.00594
AFIX  13
H25   2    0.067596    0.401609    0.557273    11.00000   -1.20000
AFIX   0
C20   1    0.680460    0.283527    0.600990    11.00000    0.03739    0.03435 =
         0.03215   -0.00015    0.00694    0.00894
AFIX 137
H20A  2    0.647660    0.227672    0.599709    11.00000   -1.50000
H20B  2    0.728897    0.288316    0.564658    11.00000   -1.50000
H20C  2    0.627805    0.327625    0.596690    11.00000   -1.50000
AFIX   0
C14   1    0.399117    0.248585    0.931976    11.00000    0.06024    0.03512 =
         0.06071    0.00682   -0.01231    0.00701
AFIX 137
H14A  2    0.342768    0.216117    0.911855    11.00000   -1.50000
H14B  2    0.435209    0.213251    0.964455    11.00000   -1.50000
H14C  2    0.447206    0.266139    0.897862    11.00000   -1.50000
AFIX   0
C24   1    0.814292    0.420439    0.790009    11.00000    0.03230    0.04586 =
         0.05059    0.00020   -0.01268   -0.00967
AFIX 137
H24A  2    0.855878    0.403658    0.752331    11.00000   -1.50000
H24B  2    0.859590    0.434187    0.827361    11.00000   -1.50000
H24C  2    0.772993    0.470229    0.778298    11.00000   -1.50000
AFIX   0
C11   1    0.111261    0.282534    0.916006    11.00000    0.06408    0.07111 =
         0.04617   -0.00962    0.00668   -0.04256
AFIX 137
H11A  2    0.156301    0.248010    0.944173    11.00000   -1.50000
H11B  2    0.064259    0.245550    0.891274    11.00000   -1.50000
H11C  2    0.071468    0.321397    0.943322    11.00000   -1.50000
AFIX   0
C15   1    0.441648    0.372675    1.003566    11.00000    0.05207    0.05488 =
         0.03284    0.00934   -0.01300   -0.00840
AFIX 137
H15A  2    0.491510    0.395289    0.972398    11.00000   -1.50000
H15B  2    0.476156    0.332829    1.033465    11.00000   -1.50000
H15C  2    0.412283    0.419293    1.029005    11.00000   -1.50000
AFIX   0
C29   1    0.253853    0.289879    0.498362    11.00000    0.06241    0.05549 =
         0.04252   -0.02586   -0.02286    0.01013
AFIX 137
H29A  2    0.178636    0.293176    0.497841    11.00000   -1.50000
H29B  2    0.275213    0.231652    0.488965    11.00000   -1.50000
H29C  2    0.281372    0.327975    0.464857    11.00000   -1.50000
AFIX   0
C26   1    0.068760    0.323713    0.637697    11.00000    0.03714    0.05838 =
         0.08659    0.01035    0.00940   -0.01857
AFIX 137
H26A  2    0.091793    0.275263    0.611615    11.00000   -1.50000
H26B  2   -0.005957    0.320958    0.642821    11.00000   -1.50000
H26C  2    0.102223    0.322206    0.681120    11.00000   -1.50000
AFIX   0
C32   1    0.183628    0.510714    0.474597    11.00000    0.04580    0.06181 =
         0.03101    0.01645   -0.01529    0.00063
AFIX 137
H32A  2    0.198966    0.558900    0.445977    11.00000   -1.50000
H32B  2    0.113468    0.516081    0.491072    11.00000   -1.50000
H32C  2    0.189772    0.457945    0.449585    11.00000   -1.50000
AFIX   0
C9    1    0.165780    0.462699    1.015306    11.00000    0.06458    0.05349 =
         0.03827   -0.00993    0.02692   -0.00679
AFIX 137
H9A   2    0.103419    0.434676    0.998777    11.00000   -1.50000
H9B   2    0.146776    0.512523    1.041189    11.00000   -1.50000
H9C   2    0.204952    0.423245    1.043108    11.00000   -1.50000
AFIX   0
C8    1    0.174748    0.557095    0.917871    11.00000    0.13226    0.05863 =
         0.06505    0.01074    0.04738    0.05122
AFIX 137
H8A   2    0.214569    0.571502    0.878842    11.00000   -1.50000
H8B   2    0.165682    0.607848    0.944922    11.00000   -1.50000
H8C   2    0.107293    0.535225    0.904238    11.00000   -1.50000
AFIX   0
C12   1    0.107020    0.381468    0.821618    11.00000    0.05174    0.10719 =
         0.08894    0.03918   -0.03945   -0.03253
AFIX 137
H12A  2    0.060733    0.417896    0.846652    11.00000   -1.50000
H12B  2    0.066443    0.341562    0.795061    11.00000   -1.50000
H12C  2    0.149188    0.416450    0.792685    11.00000   -1.50000
AFIX   0
H5A   2    0.235976    0.569659    0.662234    11.00000    0.02488
H6A   2    0.423896    0.575806    0.654565    11.00000    0.01589
H5B   2    0.255187    0.541410    0.732255    11.00000    0.01777
H6B   2    0.383680    0.642696    0.705482    11.00000    0.01710
HKLF 4


REM  ac413_2_a.res in P2(1)/n
REM wR2 = 0.0681, GooF = S = 1.064, Restrained GooF = 1.064 for all data
REM R1 = 0.0281 for 8379 Fo > 4sig(Fo) and 0.0434 for all 10347 data
REM 413 parameters refined using 0 restraints

END

WGHT      0.0352      2.2573

REM Highest difference peak  0.868,  deepest hole -0.424,  1-sigma level  0.095
Q1    1   0.3410  0.3412  0.7416  11.00000  0.05    0.87
Q2    1   0.3477  0.4182  0.7476  11.00000  0.05    0.86
Q3    1   0.4222  0.4236  0.7491  11.00000  0.05    0.85
;
_shelx_res_checksum              66734
_olex2_submission_special_instructions 'No special instructions were received'
####################################################################### 
# 
# This file contains crystal structure data downloaded from the 
# Cambridge Structural Database (CSD) hosted by the Cambridge 
# Crystallographic Data Centre (CCDC).
# 
# Full information about CCDC data access policies and citation 
# guidelines are available at http://www.ccdc.cam.ac.uk/access/V1 
# 
# Audit and citation data items may have been added by the CCDC. 
# Please retain this information to preserve the provenance of 
# this file and to allow appropriate attribution of the data. 
# 
#######################################################################

data_1
_database_code_depnum_ccdc_archive 'CCDC 2387384'
loop_
_audit_author_name
_audit_author_address
'Nicolas Casaretto'
;CNRS Ecole Polytechnique
France
;
_audit_update_record             
;
2024-09-27 deposited with the CCDC.	2025-07-15 downloaded from the CCDC.
;
_audit_creation_date             2024-04-23
_audit_creation_method           
;
Olex2 1.5
(compiled 2024.02.16 svn.r378c4104 for OlexSys, GUI svn.r6928)
;
_shelx_SHELXL_version_number     2018/3
_chemical_name_common            ?
_chemical_name_systematic        ?
_chemical_formula_moiety         'C33 H75 Ce N4 Si3'
_chemical_formula_sum            'C33 H75 Ce N4 Si3'
_chemical_formula_weight         752.36
_chemical_melting_point          ?
loop_
_atom_type_symbol
_atom_type_description
_atom_type_scat_dispersion_real
_atom_type_scat_dispersion_imag
_atom_type_scat_source
C C 0.0033 0.0016 'International Tables Vol C Tables 4.2.6.8 and 6.1.1.4'
H H 0.0000 0.0000 'International Tables Vol C Tables 4.2.6.8 and 6.1.1.4'
Ce Ce -0.2486 2.6331 'International Tables Vol C Tables 4.2.6.8 and 6.1.1.4'
N N 0.0061 0.0033 'International Tables Vol C Tables 4.2.6.8 and 6.1.1.4'
Si Si 0.0817 0.0704 'International Tables Vol C Tables 4.2.6.8 and 6.1.1.4'

_shelx_space_group_comment       
;
The symmetry employed for this shelxl refinement is uniquely defined
by the following loop, which should always be used as a source of
symmetry information in preference to the above space-group names.
They are only intended as comments.
;
_space_group_crystal_system      monoclinic
_space_group_IT_number           14
_space_group_name_H-M_alt        'P 1 21/n 1'
_space_group_name_Hall           '-P 2yn'
loop_
_space_group_symop_operation_xyz
'x, y, z'
'-x+1/2, y+1/2, -z+1/2'
'-x, -y, -z'
'x-1/2, -y-1/2, z-1/2'

_cell_length_a                   9.4990(8)
_cell_length_b                   22.531(2)
_cell_length_c                   19.0088(17)
_cell_angle_alpha                90
_cell_angle_beta                 91.907(3)
_cell_angle_gamma                90
_cell_volume                     4066.0(6)
_cell_formula_units_Z            4
_cell_measurement_reflns_used    9923
_cell_measurement_temperature    150.01
_cell_measurement_theta_max      25.323
_cell_measurement_theta_min      2.327
_shelx_estimated_absorpt_T_max   ?
_shelx_estimated_absorpt_T_min   ?
_exptl_absorpt_coefficient_mu    1.233
_exptl_absorpt_correction_T_max  0.7460
_exptl_absorpt_correction_T_min  0.6660
_exptl_absorpt_correction_type   multi-scan
_exptl_absorpt_process_details   
;
SADABS-2016/2 (Bruker,2016/2) was used for absorption correction.
wR2(int) was 0.0836 before and 0.0643 after correction.
The Ratio of minimum to maximum transmission is 0.8928.
The \l/2 correction factor is Not present.
;
_exptl_absorpt_special_details   ?
_exptl_crystal_colour            yellow
_exptl_crystal_colour_primary    yellow
_exptl_crystal_density_diffrn    1.229
_exptl_crystal_density_meas      ?
_exptl_crystal_density_method    ?
_exptl_crystal_description       plate
_exptl_crystal_F_000             1604
_exptl_crystal_size_max          0.4
_exptl_crystal_size_mid          0.28
_exptl_crystal_size_min          0.08
_exptl_transmission_factor_max   ?
_exptl_transmission_factor_min   ?
_diffrn_reflns_av_R_equivalents  0.1097
_diffrn_reflns_av_unetI/netI     0.0766
_diffrn_reflns_Laue_measured_fraction_full 0.999
_diffrn_reflns_Laue_measured_fraction_max 0.999
_diffrn_reflns_limit_h_max       13
_diffrn_reflns_limit_h_min       -12
_diffrn_reflns_limit_k_max       31
_diffrn_reflns_limit_k_min       -31
_diffrn_reflns_limit_l_max       26
_diffrn_reflns_limit_l_min       -22
_diffrn_reflns_number            93847
_diffrn_reflns_point_group_measured_fraction_full 0.999
_diffrn_reflns_point_group_measured_fraction_max 0.999
_diffrn_reflns_theta_full        25.242
_diffrn_reflns_theta_max         30.030
_diffrn_reflns_theta_min         2.144
_diffrn_ambient_temperature      150.01
_diffrn_detector_area_resol_mean ?
_diffrn_measured_fraction_theta_full 0.999
_diffrn_measured_fraction_theta_max 0.999
_diffrn_measurement_device_type  'Bruker APEX-II CCD'
_diffrn_measurement_method       '\f and \w scans'
_diffrn_radiation_type           MoK\a
_diffrn_radiation_wavelength     0.71073
_diffrn_source                   ?
_diffrn_source_current           31.0
_diffrn_source_power             1.705
_diffrn_source_voltage           55.0
_diffrn_standards_number         0
_reflns_Friedel_coverage         0.000
_reflns_Friedel_fraction_full    .
_reflns_Friedel_fraction_max     .
_reflns_number_gt                8491
_reflns_number_total             11885
_reflns_special_details          
;
 Reflections were merged by SHELXL according to the crystal
 class for the calculation of statistics and refinement.
 
 _reflns_Friedel_fraction is defined as the number of unique
 Friedel pairs measured divided by the number that would be
 possible theoretically, ignoring centric projections and
 systematic absences.
;
_reflns_threshold_expression     'I > 2\s(I)'
_computing_cell_refinement       'SAINT V8.38A (Bruker, 2018)'
_computing_data_collection       ?
_computing_data_reduction        'SAINT V8.38A (Bruker, 2018)'
_computing_molecular_graphics    'Olex2 1.5 (Dolomanov et al., 2009)'
_computing_publication_material  'Olex2 1.5 (Dolomanov et al., 2009)'
_computing_structure_refinement  'SHELXL 2018/3 (Sheldrick, 2015)'
_computing_structure_solution    'SHELXT 2018/2 (Sheldrick, 2018)'
_refine_diff_density_max         0.883
_refine_diff_density_min         -1.337
_refine_diff_density_rms         0.163
_refine_ls_extinction_coef       .
_refine_ls_extinction_method     none
_refine_ls_goodness_of_fit_ref   0.925
_refine_ls_hydrogen_treatment    constr
_refine_ls_matrix_type           full
_refine_ls_number_parameters     388
_refine_ls_number_reflns         11885
_refine_ls_number_restraints     0
_refine_ls_R_factor_all          0.0552
_refine_ls_R_factor_gt           0.0348
_refine_ls_restrained_S_all      0.925
_refine_ls_shift/su_max          0.003
_refine_ls_shift/su_mean         0.000
_refine_ls_structure_factor_coef Fsqd
_refine_ls_weighting_details     
'w=1/[\s^2^(Fo^2^)+(0.0241P)^2^] where P=(Fo^2^+2Fc^2^)/3'
_refine_ls_weighting_scheme      calc
_refine_ls_wR_factor_gt          0.0706
_refine_ls_wR_factor_ref         0.0750
_refine_special_details          ?
_olex2_refinement_description    
;
1. Fixed Uiso
 At 1.2 times of:
  All C(H) groups, All C(H,H) groups
 At 1.5 times of:
  All C(H,H,H) groups
2.a Ternary CH refined with riding coordinates:
 C28(H28), C22(H22), C16(H16), C10(H10), C25(H25), C7(H7), C31(H31), C19(H19),
 C13(H13)
2.b Secondary CH2 refined with riding coordinates:
 C5(H5A,H5B), C6(H6A,H6B), C2(H2A,H2B), C3(H3A,H3B), C4(H4A,H4B), C1(H1A,H1B)
2.c Idealised Me refined as rotating group:
 C29(H29A,H29B,H29C), C23(H23A,H23B,H23C), C12(H12A,H12B,H12C), C30(H30A,H30B,
 H30C), C15(H15A,H15B,H15C), C24(H24A,H24B,H24C), C27(H27A,H27B,H27C), C32(H32A,
 H32B,H32C), C26(H26A,H26B,H26C), C18(H18A,H18B,H18C), C33(H33A,H33B,H33C),
 C8(H8A,H8B,H8C), C11(H11A,H11B,H11C), C21(H21A,H21B,H21C), C20(H20A,H20B,H20C),
  C17(H17A,H17B,H17C), C9(H9A,H9B,H9C), C14(H14A,H14B,H14C)
;
_atom_sites_solution_hydrogens   geom
_atom_sites_solution_primary     dual
_atom_sites_solution_secondary   ?
loop_
_atom_site_label
_atom_site_type_symbol
_atom_site_fract_x
_atom_site_fract_y
_atom_site_fract_z
_atom_site_U_iso_or_equiv
_atom_site_adp_type
_atom_site_occupancy
_atom_site_site_symmetry_order
_atom_site_calc_flag
_atom_site_refinement_flags_posn
_atom_site_refinement_flags_adp
_atom_site_refinement_flags_occupancy
_atom_site_disorder_assembly
_atom_site_disorder_group
Ce1 Ce 0.69410(2) 0.28502(2) 0.43713(2) 0.01777(4) Uani 1 1 d . . . . .
Si3 Si 0.71107(7) 0.12546(3) 0.44238(3) 0.01735(14) Uani 1 1 d . . . . .
Si2 Si 0.70541(7) 0.36810(3) 0.27613(4) 0.02027(15) Uani 1 1 d . . . . .
Si1 Si 0.74056(7) 0.37019(3) 0.59768(4) 0.02179(16) Uani 1 1 d . . . . .
N4 N 0.42756(19) 0.28687(8) 0.44009(10) 0.0174(4) Uani 1 1 d . . . . .
N3 N 0.60503(19) 0.18705(8) 0.44342(10) 0.0187(4) Uani 1 1 d . . . . .
N1 N 0.6249(2) 0.33971(9) 0.53589(11) 0.0220(5) Uani 1 1 d . . . . .
N2 N 0.60087(19) 0.33349(9) 0.33586(10) 0.0204(4) Uani 1 1 d . . . . .
C28 C 0.8974(2) 0.15672(10) 0.44272(13) 0.0210(5) Uani 1 1 d . . . . .
H28 H 0.896679 0.187222 0.404495 0.025 Uiso 1 1 calc R U . . .
C22 C 0.6855(3) 0.45220(11) 0.27348(13) 0.0267(6) Uani 1 1 d . . . . .
H22 H 0.764190 0.467978 0.245227 0.032 Uiso 1 1 calc R U . . .
C16 C 0.6694(3) 0.34106(11) 0.18252(13) 0.0261(6) Uani 1 1 d . . . . .
H16 H 0.569616 0.352500 0.170744 0.031 Uiso 1 1 calc R U . . .
C10 C 0.9228(3) 0.36163(12) 0.56009(13) 0.0265(6) Uani 1 1 d . . . . .
H10 H 0.928369 0.320016 0.542111 0.032 Uiso 1 1 calc R U . . .
C25 C 0.6875(3) 0.07878(11) 0.35972(13) 0.0270(6) Uani 1 1 d . . . . .
H25 H 0.764077 0.048304 0.360947 0.032 Uiso 1 1 calc R U . . .
C7 C 0.6970(3) 0.45048(11) 0.61636(15) 0.0325(7) Uani 1 1 d . . . . .
H7 H 0.604649 0.449558 0.640139 0.039 Uiso 1 1 calc R U . . .
C31 C 0.6786(3) 0.07403(11) 0.51980(13) 0.0256(6) Uani 1 1 d . . . . .
H31 H 0.579932 0.059294 0.512200 0.031 Uiso 1 1 calc R U . . .
C5 C 0.4525(2) 0.17776(11) 0.44613(14) 0.0243(6) Uani 1 1 d . . . . .
H5A H 0.433351 0.143005 0.476206 0.029 Uiso 1 1 calc R U . . .
H5B H 0.413585 0.169381 0.398198 0.029 Uiso 1 1 calc R U . . .
C29 C 0.9401(3) 0.19022(12) 0.51061(14) 0.0316(7) Uani 1 1 d . . . . .
H29A H 0.860081 0.213741 0.526170 0.047 Uiso 1 1 calc R U . . .
H29B H 1.019417 0.216624 0.501556 0.047 Uiso 1 1 calc R U . . .
H29C H 0.967873 0.161647 0.547378 0.047 Uiso 1 1 calc R U . . .
C6 C 0.3812(2) 0.23208(10) 0.47538(14) 0.0230(6) Uani 1 1 d . . . . .
H6A H 0.277843 0.227913 0.468858 0.028 Uiso 1 1 calc R U . . .
H6B H 0.403553 0.235058 0.526504 0.028 Uiso 1 1 calc R U . . .
C19 C 0.8917(3) 0.35027(12) 0.30927(14) 0.0274(6) Uani 1 1 d . . . . .
H19 H 0.893667 0.360426 0.360509 0.033 Uiso 1 1 calc R U . . .
C2 C 0.3890(2) 0.34042(11) 0.47975(14) 0.0262(6) Uani 1 1 d . . . . .
H2A H 0.287664 0.338651 0.490166 0.031 Uiso 1 1 calc R U . . .
H2B H 0.404288 0.375942 0.450321 0.031 Uiso 1 1 calc R U . . .
C23 C 0.5470(3) 0.47275(12) 0.23683(15) 0.0376(7) Uani 1 1 d . . . . .
H23A H 0.541090 0.456842 0.188839 0.056 Uiso 1 1 calc R U . . .
H23B H 0.544779 0.516209 0.235086 0.056 Uiso 1 1 calc R U . . .
H23C H 0.467088 0.458272 0.263231 0.056 Uiso 1 1 calc R U . . .
C12 C 1.0462(3) 0.36919(13) 0.61318(15) 0.0385(7) Uani 1 1 d . . . . .
H12A H 1.045107 0.409494 0.632526 0.058 Uiso 1 1 calc R U . . .
H12B H 1.134994 0.362523 0.589603 0.058 Uiso 1 1 calc R U . . .
H12C H 1.037405 0.340376 0.651409 0.058 Uiso 1 1 calc R U . . .
C3 C 0.4476(2) 0.33731(12) 0.32469(14) 0.0286(6) Uani 1 1 d . . . . .
H3A H 0.423234 0.332678 0.273946 0.034 Uiso 1 1 calc R U . . .
H3B H 0.414566 0.376856 0.339734 0.034 Uiso 1 1 calc R U . . .
C4 C 0.3741(2) 0.28939(11) 0.36617(13) 0.0249(6) Uani 1 1 d . . . . .
H4A H 0.271620 0.297397 0.365251 0.030 Uiso 1 1 calc R U . . .
H4B H 0.388961 0.250425 0.343514 0.030 Uiso 1 1 calc R U . . .
C30 C 1.0148(3) 0.11292(12) 0.42481(15) 0.0328(7) Uani 1 1 d . . . . .
H30A H 1.027026 0.083928 0.462956 0.049 Uiso 1 1 calc R U . . .
H30B H 1.103069 0.134663 0.419175 0.049 Uiso 1 1 calc R U . . .
H30C H 0.989222 0.092231 0.380875 0.049 Uiso 1 1 calc R U . . .
C15 C 0.7482(3) 0.26272(12) 0.67546(15) 0.0397(7) Uani 1 1 d . . . . .
H15A H 0.666846 0.249515 0.646498 0.060 Uiso 1 1 calc R U . . .
H15B H 0.747498 0.242917 0.721352 0.060 Uiso 1 1 calc R U . . .
H15C H 0.835171 0.252660 0.651837 0.060 Uiso 1 1 calc R U . . .
C13 C 0.7405(3) 0.32962(12) 0.68587(14) 0.0330(7) Uani 1 1 d . . . . .
H13 H 0.828140 0.341716 0.712757 0.040 Uiso 1 1 calc R U . . .
C1 C 0.4744(3) 0.34634(12) 0.54807(14) 0.0310(6) Uani 1 1 d . . . . .
H1A H 0.456910 0.385728 0.569156 0.037 Uiso 1 1 calc R U . . .
H1B H 0.444452 0.315606 0.581646 0.037 Uiso 1 1 calc R U . . .
C24 C 0.7017(3) 0.47958(12) 0.34690(15) 0.0423(8) Uani 1 1 d . . . . .
H24A H 0.628796 0.463689 0.376959 0.064 Uiso 1 1 calc R U . . .
H24B H 0.691709 0.522788 0.343456 0.064 Uiso 1 1 calc R U . . .
H24C H 0.794893 0.469827 0.367341 0.064 Uiso 1 1 calc R U . . .
C27 C 0.7069(3) 0.11688(13) 0.29361(14) 0.0452(8) Uani 1 1 d . . . . .
H27A H 0.634537 0.147869 0.291169 0.068 Uiso 1 1 calc R U . . .
H27B H 0.698204 0.091722 0.251634 0.068 Uiso 1 1 calc R U . . .
H27C H 0.800404 0.135317 0.295907 0.068 Uiso 1 1 calc R U . . .
C32 C 0.7713(3) 0.01810(12) 0.52248(16) 0.0435(8) Uani 1 1 d . . . . .
H32A H 0.766743 -0.001585 0.476487 0.065 Uiso 1 1 calc R U . . .
H32B H 0.737254 -0.009068 0.558412 0.065 Uiso 1 1 calc R U . . .
H32C H 0.868931 0.029302 0.534248 0.065 Uiso 1 1 calc R U . . .
C26 C 0.5470(3) 0.04539(13) 0.35445(16) 0.0450(8) Uani 1 1 d . . . . .
H26A H 0.537601 0.020270 0.396122 0.068 Uiso 1 1 calc R U . . .
H26B H 0.544269 0.020541 0.312110 0.068 Uiso 1 1 calc R U . . .
H26C H 0.469295 0.073993 0.351750 0.068 Uiso 1 1 calc R U . . .
C18 C 0.7576(3) 0.37175(14) 0.12738(14) 0.0437(8) Uani 1 1 d . . . . .
H18A H 0.747706 0.414878 0.131789 0.066 Uiso 1 1 calc R U . . .
H18B H 0.724878 0.359317 0.080214 0.066 Uiso 1 1 calc R U . . .
H18C H 0.856800 0.360739 0.134789 0.066 Uiso 1 1 calc R U . . .
C33 C 0.6808(3) 0.10506(13) 0.59139(14) 0.0420(8) Uani 1 1 d . . . . .
H33A H 0.777385 0.117151 0.604204 0.063 Uiso 1 1 calc R U . . .
H33B H 0.646439 0.077724 0.627062 0.063 Uiso 1 1 calc R U . . .
H33C H 0.620004 0.140187 0.588779 0.063 Uiso 1 1 calc R U . . .
C8 C 0.6715(4) 0.48826(14) 0.55020(19) 0.0656(11) Uani 1 1 d . . . . .
H8A H 0.761813 0.497313 0.529210 0.098 Uiso 1 1 calc R U . . .
H8B H 0.624609 0.525333 0.562833 0.098 Uiso 1 1 calc R U . . .
H8C H 0.611606 0.466314 0.516225 0.098 Uiso 1 1 calc R U . . .
C11 C 0.9484(3) 0.40220(16) 0.49727(15) 0.0494(9) Uani 1 1 d . . . . .
H11A H 0.864446 0.402573 0.465882 0.074 Uiso 1 1 calc R U . . .
H11B H 1.029037 0.387441 0.471581 0.074 Uiso 1 1 calc R U . . .
H11C H 0.968119 0.442561 0.514086 0.074 Uiso 1 1 calc R U . . .
C21 C 1.0086(3) 0.38654(13) 0.27861(19) 0.0537(10) Uani 1 1 d . . . . .
H21A H 1.099028 0.374771 0.300700 0.080 Uiso 1 1 calc R U . . .
H21B H 0.991917 0.428763 0.287487 0.080 Uiso 1 1 calc R U . . .
H21C H 1.010680 0.379602 0.227760 0.080 Uiso 1 1 calc R U . . .
C20 C 0.9306(3) 0.28478(12) 0.30627(19) 0.0486(9) Uani 1 1 d . . . . .
H20A H 0.957841 0.274612 0.258467 0.073 Uiso 1 1 calc R U . . .
H20B H 0.849480 0.260685 0.319005 0.073 Uiso 1 1 calc R U . . .
H20C H 1.009709 0.276910 0.339388 0.073 Uiso 1 1 calc R U . . .
C17 C 0.6744(4) 0.27385(13) 0.17451(17) 0.0608(11) Uani 1 1 d . . . . .
H17A H 0.772278 0.260290 0.179592 0.091 Uiso 1 1 calc R U . . .
H17B H 0.635942 0.262697 0.127896 0.091 Uiso 1 1 calc R U . . .
H17C H 0.618384 0.255317 0.210877 0.091 Uiso 1 1 calc R U . . .
C9 C 0.7997(3) 0.48139(14) 0.66856(19) 0.0613(11) Uani 1 1 d . . . . .
H9A H 0.809315 0.457729 0.711713 0.092 Uiso 1 1 calc R U . . .
H9B H 0.763541 0.520866 0.679890 0.092 Uiso 1 1 calc R U . . .
H9C H 0.891956 0.485316 0.647399 0.092 Uiso 1 1 calc R U . . .
C14 C 0.6156(4) 0.34588(14) 0.73126(16) 0.0537(9) Uani 1 1 d . . . . .
H14A H 0.617494 0.388555 0.741233 0.081 Uiso 1 1 calc R U . . .
H14B H 0.622181 0.323715 0.775603 0.081 Uiso 1 1 calc R U . . .
H14C H 0.527290 0.335765 0.705924 0.081 Uiso 1 1 calc R U . . .

loop_
_atom_site_aniso_label
_atom_site_aniso_U_11
_atom_site_aniso_U_22
_atom_site_aniso_U_33
_atom_site_aniso_U_23
_atom_site_aniso_U_13
_atom_site_aniso_U_12
Ce1 0.01386(7) 0.01759(7) 0.02195(8) 0.00089(6) 0.00197(5) 0.00077(6)
Si3 0.0179(3) 0.0153(3) 0.0189(4) -0.0008(3) 0.0021(3) 0.0009(3)
Si2 0.0212(4) 0.0199(4) 0.0198(4) 0.0029(3) 0.0022(3) 0.0013(3)
Si1 0.0254(4) 0.0173(3) 0.0228(4) -0.0043(3) 0.0022(3) 0.0004(3)
N4 0.0132(9) 0.0155(10) 0.0237(11) 0.0017(9) 0.0036(8) 0.0011(8)
N3 0.0141(10) 0.0177(10) 0.0242(12) 0.0006(9) -0.0003(8) 0.0005(8)
N1 0.0157(10) 0.0242(11) 0.0263(12) -0.0038(9) 0.0035(9) -0.0003(9)
N2 0.0167(10) 0.0213(11) 0.0232(12) 0.0050(9) 0.0012(9) 0.0005(8)
C28 0.0212(13) 0.0195(13) 0.0223(14) 0.0027(10) 0.0019(10) 0.0047(10)
C22 0.0306(15) 0.0201(13) 0.0299(15) 0.0062(11) 0.0097(12) 0.0009(11)
C16 0.0254(14) 0.0301(15) 0.0227(14) 0.0018(12) -0.0005(11) -0.0005(12)
C10 0.0230(14) 0.0273(14) 0.0290(15) -0.0075(12) -0.0014(11) 0.0013(11)
C25 0.0313(15) 0.0219(13) 0.0276(15) -0.0068(11) -0.0018(12) 0.0017(11)
C7 0.0287(15) 0.0229(14) 0.0463(18) -0.0109(13) 0.0077(13) 0.0006(12)
C31 0.0229(14) 0.0202(13) 0.0341(16) 0.0056(11) 0.0076(11) 0.0034(11)
C5 0.0183(13) 0.0167(12) 0.0379(16) 0.0033(11) 0.0024(11) -0.0019(10)
C29 0.0243(14) 0.0315(15) 0.0387(17) -0.0099(13) -0.0040(12) 0.0023(12)
C6 0.0147(12) 0.0225(13) 0.0320(15) 0.0064(11) 0.0065(11) -0.0008(10)
C19 0.0235(14) 0.0314(15) 0.0272(15) 0.0029(12) -0.0003(11) 0.0007(12)
C2 0.0186(13) 0.0217(13) 0.0388(17) -0.0057(12) 0.0066(11) 0.0061(11)
C23 0.0370(17) 0.0315(16) 0.0448(19) 0.0108(14) 0.0066(14) 0.0112(13)
C12 0.0278(16) 0.053(2) 0.0341(17) 0.0002(15) -0.0029(13) 0.0006(14)
C3 0.0217(14) 0.0376(16) 0.0266(15) 0.0104(12) -0.0005(11) 0.0035(12)
C4 0.0161(12) 0.0300(14) 0.0282(15) 0.0051(12) -0.0035(10) -0.0002(11)
C30 0.0214(14) 0.0349(16) 0.0424(18) -0.0050(13) 0.0065(12) 0.0042(12)
C15 0.058(2) 0.0314(16) 0.0299(17) 0.0075(13) 0.0095(15) 0.0088(15)
C13 0.0454(18) 0.0330(16) 0.0208(15) -0.0046(12) 0.0021(13) -0.0021(14)
C1 0.0248(14) 0.0350(16) 0.0335(16) -0.0121(13) 0.0076(12) 0.0002(12)
C24 0.064(2) 0.0250(16) 0.0387(19) -0.0021(13) 0.0090(16) 0.0019(15)
C27 0.065(2) 0.0451(19) 0.0253(17) -0.0063(14) -0.0042(15) 0.0038(17)
C32 0.056(2) 0.0322(17) 0.0433(19) 0.0191(14) 0.0157(15) 0.0204(15)
C26 0.0373(18) 0.0406(18) 0.057(2) -0.0249(16) -0.0003(15) -0.0033(15)
C18 0.0417(18) 0.064(2) 0.0255(17) -0.0048(15) 0.0073(14) -0.0133(16)
C33 0.063(2) 0.0372(18) 0.0267(17) 0.0043(14) 0.0122(15) 0.0041(16)
C8 0.091(3) 0.0284(18) 0.079(3) 0.0127(18) 0.023(2) 0.0214(19)
C11 0.0339(17) 0.084(3) 0.0301(18) 0.0064(17) 0.0062(14) 0.0012(17)
C21 0.0247(16) 0.0424(19) 0.093(3) 0.0263(19) -0.0077(17) -0.0109(14)
C20 0.0227(15) 0.0388(18) 0.085(3) 0.0233(18) 0.0080(16) 0.0075(14)
C17 0.112(3) 0.0354(19) 0.034(2) -0.0061(15) -0.009(2) 0.005(2)
C9 0.045(2) 0.042(2) 0.097(3) -0.043(2) 0.0014(19) -0.0010(16)
C14 0.082(3) 0.043(2) 0.0374(19) 0.0009(16) 0.0287(18) 0.0053(19)

_geom_special_details            
;
 All esds (except the esd in the dihedral angle between two l.s. planes)
 are estimated using the full covariance matrix.  The cell esds are taken
 into account individually in the estimation of esds in distances, angles
 and torsion angles; correlations between esds in cell parameters are only
 used when they are defined by crystal symmetry.  An approximate (isotropic)
 treatment of cell esds is used for estimating esds involving l.s. planes.
;
loop_
_geom_bond_atom_site_label_1
_geom_bond_atom_site_label_2
_geom_bond_distance
_geom_bond_site_symmetry_2
_geom_bond_publ_flag
Ce1 N4 2.5347(18) . ?
Ce1 N3 2.3684(19) . ?
Ce1 N1 2.357(2) . ?
Ce1 N2 2.3599(19) . ?
Si3 N3 1.715(2) . ?
Si3 C28 1.905(2) . ?
Si3 C25 1.898(2) . ?
Si3 C31 1.906(2) . ?
Si2 N2 1.720(2) . ?
Si2 C22 1.905(2) . ?
Si2 C16 1.901(3) . ?
Si2 C19 1.901(2) . ?
Si1 N1 1.724(2) . ?
Si1 C10 1.905(3) . ?
Si1 C7 1.892(3) . ?
Si1 C13 1.909(3) . ?
N4 C6 1.479(3) . ?
N4 C2 1.475(3) . ?
N4 C4 1.479(3) . ?
N3 C5 1.466(3) . ?
N1 C1 1.463(3) . ?
N2 C3 1.467(3) . ?
C28 H28 1.0000 . ?
C28 C29 1.538(3) . ?
C28 C30 1.536(3) . ?
C22 H22 1.0000 . ?
C22 C23 1.539(3) . ?
C22 C24 1.529(4) . ?
C16 H16 1.0000 . ?
C16 C18 1.529(3) . ?
C16 C17 1.523(4) . ?
C10 H10 1.0000 . ?
C10 C12 1.530(3) . ?
C10 C11 1.530(4) . ?
C25 H25 1.0000 . ?
C25 C27 1.538(4) . ?
C25 C26 1.533(4) . ?
C7 H7 1.0000 . ?
C7 C8 1.531(4) . ?
C7 C9 1.536(4) . ?
C31 H31 1.0000 . ?
C31 C32 1.537(3) . ?
C31 C33 1.529(4) . ?
C5 H5A 0.9900 . ?
C5 H5B 0.9900 . ?
C5 C6 1.514(3) . ?
C29 H29A 0.9800 . ?
C29 H29B 0.9800 . ?
C29 H29C 0.9800 . ?
C6 H6A 0.9900 . ?
C6 H6B 0.9900 . ?
C19 H19 1.0000 . ?
C19 C21 1.511(3) . ?
C19 C20 1.523(3) . ?
C2 H2A 0.9900 . ?
C2 H2B 0.9900 . ?
C2 C1 1.514(3) . ?
C23 H23A 0.9800 . ?
C23 H23B 0.9800 . ?
C23 H23C 0.9800 . ?
C12 H12A 0.9800 . ?
C12 H12B 0.9800 . ?
C12 H12C 0.9800 . ?
C3 H3A 0.9900 . ?
C3 H3B 0.9900 . ?
C3 C4 1.520(3) . ?
C4 H4A 0.9900 . ?
C4 H4B 0.9900 . ?
C30 H30A 0.9800 . ?
C30 H30B 0.9800 . ?
C30 H30C 0.9800 . ?
C15 H15A 0.9800 . ?
C15 H15B 0.9800 . ?
C15 H15C 0.9800 . ?
C15 C13 1.522(4) . ?
C13 H13 1.0000 . ?
C13 C14 1.535(4) . ?
C1 H1A 0.9900 . ?
C1 H1B 0.9900 . ?
C24 H24A 0.9800 . ?
C24 H24B 0.9800 . ?
C24 H24C 0.9800 . ?
C27 H27A 0.9800 . ?
C27 H27B 0.9800 . ?
C27 H27C 0.9800 . ?
C32 H32A 0.9800 . ?
C32 H32B 0.9800 . ?
C32 H32C 0.9800 . ?
C26 H26A 0.9800 . ?
C26 H26B 0.9800 . ?
C26 H26C 0.9800 . ?
C18 H18A 0.9800 . ?
C18 H18B 0.9800 . ?
C18 H18C 0.9800 . ?
C33 H33A 0.9800 . ?
C33 H33B 0.9800 . ?
C33 H33C 0.9800 . ?
C8 H8A 0.9800 . ?
C8 H8B 0.9800 . ?
C8 H8C 0.9800 . ?
C11 H11A 0.9800 . ?
C11 H11B 0.9800 . ?
C11 H11C 0.9800 . ?
C21 H21A 0.9800 . ?
C21 H21B 0.9800 . ?
C21 H21C 0.9800 . ?
C20 H20A 0.9800 . ?
C20 H20B 0.9800 . ?
C20 H20C 0.9800 . ?
C17 H17A 0.9800 . ?
C17 H17B 0.9800 . ?
C17 H17C 0.9800 . ?
C9 H9A 0.9800 . ?
C9 H9B 0.9800 . ?
C9 H9C 0.9800 . ?
C14 H14A 0.9800 . ?
C14 H14B 0.9800 . ?
C14 H14C 0.9800 . ?

loop_
_geom_angle_atom_site_label_1
_geom_angle_atom_site_label_2
_geom_angle_atom_site_label_3
_geom_angle
_geom_angle_site_symmetry_1
_geom_angle_site_symmetry_3
_geom_angle_publ_flag
N3 Ce1 N4 69.84(6) . . ?
N1 Ce1 N4 70.64(6) . . ?
N1 Ce1 N3 109.72(7) . . ?
N1 Ce1 N2 107.50(7) . . ?
N2 Ce1 N4 70.28(6) . . ?
N2 Ce1 N3 110.33(7) . . ?
N3 Si3 C28 104.29(10) . . ?
N3 Si3 C25 113.87(11) . . ?
N3 Si3 C31 111.88(10) . . ?
C28 Si3 C31 113.36(11) . . ?
C25 Si3 C28 106.96(11) . . ?
C25 Si3 C31 106.54(12) . . ?
N2 Si2 C22 114.17(11) . . ?
N2 Si2 C16 112.50(11) . . ?
N2 Si2 C19 103.70(11) . . ?
C16 Si2 C22 106.23(11) . . ?
C16 Si2 C19 112.28(12) . . ?
C19 Si2 C22 108.02(12) . . ?
N1 Si1 C10 105.70(10) . . ?
N1 Si1 C7 111.73(11) . . ?
N1 Si1 C13 112.87(12) . . ?
C10 Si1 C13 107.92(12) . . ?
C7 Si1 C10 112.00(12) . . ?
C7 Si1 C13 106.65(12) . . ?
C6 N4 Ce1 108.00(13) . . ?
C2 N4 Ce1 106.85(13) . . ?
C2 N4 C6 111.60(19) . . ?
C2 N4 C4 111.77(18) . . ?
C4 N4 Ce1 106.91(13) . . ?
C4 N4 C6 111.42(18) . . ?
Si3 N3 Ce1 122.85(10) . . ?
C5 N3 Ce1 119.33(14) . . ?
C5 N3 Si3 117.79(15) . . ?
Si1 N1 Ce1 124.23(10) . . ?
C1 N1 Ce1 118.64(15) . . ?
C1 N1 Si1 117.07(16) . . ?
Si2 N2 Ce1 122.62(10) . . ?
C3 N2 Ce1 119.27(15) . . ?
C3 N2 Si2 118.03(15) . . ?
Si3 C28 H28 105.5 . . ?
C29 C28 Si3 113.79(17) . . ?
C29 C28 H28 105.5 . . ?
C30 C28 Si3 116.31(17) . . ?
C30 C28 H28 105.5 . . ?
C30 C28 C29 109.2(2) . . ?
Si2 C22 H22 107.0 . . ?
C23 C22 Si2 113.19(18) . . ?
C23 C22 H22 107.0 . . ?
C24 C22 Si2 111.75(18) . . ?
C24 C22 H22 107.0 . . ?
C24 C22 C23 110.5(2) . . ?
Si2 C16 H16 105.5 . . ?
C18 C16 Si2 114.26(18) . . ?
C18 C16 H16 105.5 . . ?
C17 C16 Si2 114.02(18) . . ?
C17 C16 H16 105.5 . . ?
C17 C16 C18 111.2(2) . . ?
Si1 C10 H10 106.4 . . ?
C12 C10 Si1 115.27(18) . . ?
C12 C10 H10 106.4 . . ?
C11 C10 Si1 113.73(18) . . ?
C11 C10 H10 106.4 . . ?
C11 C10 C12 108.1(2) . . ?
Si3 C25 H25 107.2 . . ?
C27 C25 Si3 110.68(18) . . ?
C27 C25 H25 107.2 . . ?
C26 C25 Si3 113.87(19) . . ?
C26 C25 H25 107.2 . . ?
C26 C25 C27 110.4(2) . . ?
Si1 C7 H7 105.4 . . ?
C8 C7 Si1 114.0(2) . . ?
C8 C7 H7 105.4 . . ?
C8 C7 C9 111.0(3) . . ?
C9 C7 Si1 114.6(2) . . ?
C9 C7 H7 105.4 . . ?
Si3 C31 H31 105.4 . . ?
C32 C31 Si3 114.62(18) . . ?
C32 C31 H31 105.4 . . ?
C33 C31 Si3 114.29(18) . . ?
C33 C31 H31 105.4 . . ?
C33 C31 C32 110.7(2) . . ?
N3 C5 H5A 109.5 . . ?
N3 C5 H5B 109.5 . . ?
N3 C5 C6 110.63(19) . . ?
H5A C5 H5B 108.1 . . ?
C6 C5 H5A 109.5 . . ?
C6 C5 H5B 109.5 . . ?
C28 C29 H29A 109.5 . . ?
C28 C29 H29B 109.5 . . ?
C28 C29 H29C 109.5 . . ?
H29A C29 H29B 109.5 . . ?
H29A C29 H29C 109.5 . . ?
H29B C29 H29C 109.5 . . ?
N4 C6 C5 111.38(19) . . ?
N4 C6 H6A 109.4 . . ?
N4 C6 H6B 109.4 . . ?
C5 C6 H6A 109.4 . . ?
C5 C6 H6B 109.4 . . ?
H6A C6 H6B 108.0 . . ?
Si2 C19 H19 105.2 . . ?
C21 C19 Si2 116.47(19) . . ?
C21 C19 H19 105.2 . . ?
C21 C19 C20 109.1(2) . . ?
C20 C19 Si2 114.65(18) . . ?
C20 C19 H19 105.2 . . ?
N4 C2 H2A 109.2 . . ?
N4 C2 H2B 109.2 . . ?
N4 C2 C1 112.0(2) . . ?
H2A C2 H2B 107.9 . . ?
C1 C2 H2A 109.2 . . ?
C1 C2 H2B 109.2 . . ?
C22 C23 H23A 109.5 . . ?
C22 C23 H23B 109.5 . . ?
C22 C23 H23C 109.5 . . ?
H23A C23 H23B 109.5 . . ?
H23A C23 H23C 109.5 . . ?
H23B C23 H23C 109.5 . . ?
C10 C12 H12A 109.5 . . ?
C10 C12 H12B 109.5 . . ?
C10 C12 H12C 109.5 . . ?
H12A C12 H12B 109.5 . . ?
H12A C12 H12C 109.5 . . ?
H12B C12 H12C 109.5 . . ?
N2 C3 H3A 109.5 . . ?
N2 C3 H3B 109.5 . . ?
N2 C3 C4 110.72(19) . . ?
H3A C3 H3B 108.1 . . ?
C4 C3 H3A 109.5 . . ?
C4 C3 H3B 109.5 . . ?
N4 C4 C3 111.79(19) . . ?
N4 C4 H4A 109.3 . . ?
N4 C4 H4B 109.3 . . ?
C3 C4 H4A 109.3 . . ?
C3 C4 H4B 109.3 . . ?
H4A C4 H4B 107.9 . . ?
C28 C30 H30A 109.5 . . ?
C28 C30 H30B 109.5 . . ?
C28 C30 H30C 109.5 . . ?
H30A C30 H30B 109.5 . . ?
H30A C30 H30C 109.5 . . ?
H30B C30 H30C 109.5 . . ?
H15A C15 H15B 109.5 . . ?
H15A C15 H15C 109.5 . . ?
H15B C15 H15C 109.5 . . ?
C13 C15 H15A 109.5 . . ?
C13 C15 H15B 109.5 . . ?
C13 C15 H15C 109.5 . . ?
Si1 C13 H13 107.1 . . ?
C15 C13 Si1 111.01(18) . . ?
C15 C13 H13 107.1 . . ?
C15 C13 C14 110.5(2) . . ?
C14 C13 Si1 113.7(2) . . ?
C14 C13 H13 107.1 . . ?
N1 C1 C2 110.7(2) . . ?
N1 C1 H1A 109.5 . . ?
N1 C1 H1B 109.5 . . ?
C2 C1 H1A 109.5 . . ?
C2 C1 H1B 109.5 . . ?
H1A C1 H1B 108.1 . . ?
C22 C24 H24A 109.5 . . ?
C22 C24 H24B 109.5 . . ?
C22 C24 H24C 109.5 . . ?
H24A C24 H24B 109.5 . . ?
H24A C24 H24C 109.5 . . ?
H24B C24 H24C 109.5 . . ?
C25 C27 H27A 109.5 . . ?
C25 C27 H27B 109.5 . . ?
C25 C27 H27C 109.5 . . ?
H27A C27 H27B 109.5 . . ?
H27A C27 H27C 109.5 . . ?
H27B C27 H27C 109.5 . . ?
C31 C32 H32A 109.5 . . ?
C31 C32 H32B 109.5 . . ?
C31 C32 H32C 109.5 . . ?
H32A C32 H32B 109.5 . . ?
H32A C32 H32C 109.5 . . ?
H32B C32 H32C 109.5 . . ?
C25 C26 H26A 109.5 . . ?
C25 C26 H26B 109.5 . . ?
C25 C26 H26C 109.5 . . ?
H26A C26 H26B 109.5 . . ?
H26A C26 H26C 109.5 . . ?
H26B C26 H26C 109.5 . . ?
C16 C18 H18A 109.5 . . ?
C16 C18 H18B 109.5 . . ?
C16 C18 H18C 109.5 . . ?
H18A C18 H18B 109.5 . . ?
H18A C18 H18C 109.5 . . ?
H18B C18 H18C 109.5 . . ?
C31 C33 H33A 109.5 . . ?
C31 C33 H33B 109.5 . . ?
C31 C33 H33C 109.5 . . ?
H33A C33 H33B 109.5 . . ?
H33A C33 H33C 109.5 . . ?
H33B C33 H33C 109.5 . . ?
C7 C8 H8A 109.5 . . ?
C7 C8 H8B 109.5 . . ?
C7 C8 H8C 109.5 . . ?
H8A C8 H8B 109.5 . . ?
H8A C8 H8C 109.5 . . ?
H8B C8 H8C 109.5 . . ?
C10 C11 H11A 109.5 . . ?
C10 C11 H11B 109.5 . . ?
C10 C11 H11C 109.5 . . ?
H11A C11 H11B 109.5 . . ?
H11A C11 H11C 109.5 . . ?
H11B C11 H11C 109.5 . . ?
C19 C21 H21A 109.5 . . ?
C19 C21 H21B 109.5 . . ?
C19 C21 H21C 109.5 . . ?
H21A C21 H21B 109.5 . . ?
H21A C21 H21C 109.5 . . ?
H21B C21 H21C 109.5 . . ?
C19 C20 H20A 109.5 . . ?
C19 C20 H20B 109.5 . . ?
C19 C20 H20C 109.5 . . ?
H20A C20 H20B 109.5 . . ?
H20A C20 H20C 109.5 . . ?
H20B C20 H20C 109.5 . . ?
C16 C17 H17A 109.5 . . ?
C16 C17 H17B 109.5 . . ?
C16 C17 H17C 109.5 . . ?
H17A C17 H17B 109.5 . . ?
H17A C17 H17C 109.5 . . ?
H17B C17 H17C 109.5 . . ?
C7 C9 H9A 109.5 . . ?
C7 C9 H9B 109.5 . . ?
C7 C9 H9C 109.5 . . ?
H9A C9 H9B 109.5 . . ?
H9A C9 H9C 109.5 . . ?
H9B C9 H9C 109.5 . . ?
C13 C14 H14A 109.5 . . ?
C13 C14 H14B 109.5 . . ?
C13 C14 H14C 109.5 . . ?
H14A C14 H14B 109.5 . . ?
H14A C14 H14C 109.5 . . ?
H14B C14 H14C 109.5 . . ?

loop_
_geom_torsion_atom_site_label_1
_geom_torsion_atom_site_label_2
_geom_torsion_atom_site_label_3
_geom_torsion_atom_site_label_4
_geom_torsion
_geom_torsion_site_symmetry_1
_geom_torsion_site_symmetry_2
_geom_torsion_site_symmetry_3
_geom_torsion_site_symmetry_4
_geom_torsion_publ_flag
Ce1 N4 C6 C5 -47.9(2) . . . . ?
Ce1 N4 C2 C1 -47.8(2) . . . . ?
Ce1 N4 C4 C3 -48.9(2) . . . . ?
Ce1 N3 C5 C6 -24.5(3) . . . . ?
Ce1 N1 C1 C2 -25.2(3) . . . . ?
Ce1 N2 C3 C4 -21.6(3) . . . . ?
Si3 N3 C5 C6 157.39(16) . . . . ?
Si2 N2 C3 C4 161.55(17) . . . . ?
Si1 N1 C1 C2 157.53(17) . . . . ?
N4 C2 C1 N1 50.0(3) . . . . ?
N3 Si3 C25 C27 54.4(2) . . . . ?
N3 Si3 C25 C26 -70.7(2) . . . . ?
N3 C5 C6 N4 48.9(3) . . . . ?
N1 Si1 C7 C8 -47.9(3) . . . . ?
N1 Si1 C7 C9 -177.4(2) . . . . ?
N2 C3 C4 N4 48.2(3) . . . . ?
C28 Si3 N3 Ce1 4.24(14) . . . . ?
C28 Si3 N3 C5 -177.70(17) . . . . ?
C28 Si3 C25 C27 -60.3(2) . . . . ?
C28 Si3 C25 C26 174.64(19) . . . . ?
C22 Si2 N2 Ce1 -112.61(13) . . . . ?
C22 Si2 N2 C3 64.1(2) . . . . ?
C16 Si2 N2 Ce1 126.23(12) . . . . ?
C16 Si2 N2 C3 -57.1(2) . . . . ?
C10 Si1 N1 Ce1 9.49(16) . . . . ?
C10 Si1 N1 C1 -173.38(19) . . . . ?
C10 Si1 C7 C8 70.5(2) . . . . ?
C10 Si1 C7 C9 -59.0(3) . . . . ?
C25 Si3 N3 Ce1 -111.99(13) . . . . ?
C25 Si3 N3 C5 66.1(2) . . . . ?
C7 Si1 N1 Ce1 131.56(13) . . . . ?
C7 Si1 N1 C1 -51.3(2) . . . . ?
C31 Si3 N3 Ce1 127.14(12) . . . . ?
C31 Si3 N3 C5 -54.8(2) . . . . ?
C31 Si3 C25 C27 178.16(19) . . . . ?
C31 Si3 C25 C26 53.1(2) . . . . ?
C6 N4 C2 C1 70.0(3) . . . . ?
C6 N4 C4 C3 -166.69(19) . . . . ?
C19 Si2 N2 Ce1 4.68(15) . . . . ?
C19 Si2 N2 C3 -178.61(19) . . . . ?
C2 N4 C6 C5 -165.06(19) . . . . ?
C2 N4 C4 C3 67.7(3) . . . . ?
C4 N4 C6 C5 69.2(2) . . . . ?
C4 N4 C2 C1 -164.5(2) . . . . ?
C13 Si1 N1 Ce1 -108.25(14) . . . . ?
C13 Si1 N1 C1 68.9(2) . . . . ?
C13 Si1 C7 C8 -171.7(2) . . . . ?
C13 Si1 C7 C9 58.8(3) . . . . ?

_shelx_res_file                  
;
TITL ac040_3_0m_a.res in P2(1)/n
    ac040_3_0m.res
    created by SHELXL-2018/3 at 18:23:12 on 23-Apr-2024
REM Old TITL ac040_3_0m in P2(1)/n
REM SHELXT solution in P2(1)/n: R1 0.099, Rweak 0.003, Alpha 0.056
REM <I/s> 0.158 for 234 systematic absences, Orientation as input
REM Formula found by SHELXT: C33 N4 Si3 Ce
CELL 0.71073 9.499 22.5306 19.0088 90 91.907 90
ZERR 4 0.0008 0.0023 0.0017 0 0.003 0
LATT 1
SYMM 0.5-X,0.5+Y,0.5-Z
SFAC C H Ce N Si
UNIT 132 300 4 16 12

L.S. 10 0 0
PLAN  5
TEMP -123.14
CONF
BOND
list 4
MORE -1
BOND $H
fmap 2 53
acta
SHEL 20 0.71
OMIT 0 1 1
OMIT 0 2 0
OMIT 0 2 1
OMIT 0 2 5
OMIT 0 4 5
OMIT 0 7 1
OMIT 1 4 6
OMIT 1 8 0
OMIT 3 1 2
REM <olex2.extras>
REM <HklSrc "%.\\ac040_3_0m.hkl">
REM </olex2.extras>

WGHT    0.024100
FVAR       0.25998
CE1   3    0.694098    0.285020    0.437128    11.00000    0.01386    0.01759 =
         0.02195    0.00089    0.00197    0.00077
SI3   5    0.711075    0.125462    0.442382    11.00000    0.01795    0.01529 =
         0.01891   -0.00085    0.00212    0.00090
SI2   5    0.705412    0.368100    0.276127    11.00000    0.02122    0.01990 =
         0.01980    0.00289    0.00219    0.00129
SI1   5    0.740560    0.370194    0.597685    11.00000    0.02539    0.01730 =
         0.02279   -0.00434    0.00224    0.00038
N4    4    0.427556    0.286866    0.440093    11.00000    0.01319    0.01548 =
         0.02374    0.00169    0.00360    0.00111
N3    4    0.605029    0.187047    0.443416    11.00000    0.01406    0.01773 =
         0.02417    0.00061   -0.00035    0.00046
N1    4    0.624897    0.339705    0.535888    11.00000    0.01575    0.02422 =
         0.02626   -0.00376    0.00347   -0.00025
N2    4    0.600871    0.333494    0.335859    11.00000    0.01666    0.02128 =
         0.02324    0.00504    0.00122    0.00046
C28   1    0.897391    0.156723    0.442725    11.00000    0.02118    0.01948 =
         0.02227    0.00269    0.00189    0.00465
AFIX  13
H28   2    0.896679    0.187222    0.404495    11.00000   -1.20000
AFIX   0
C22   1    0.685520    0.452198    0.273481    11.00000    0.03061    0.02015 =
         0.02987    0.00622    0.00972    0.00091
AFIX  13
H22   2    0.764190    0.467978    0.245227    11.00000   -1.20000
AFIX   0
C16   1    0.669352    0.341061    0.182524    11.00000    0.02536    0.03011 =
         0.02275    0.00184   -0.00053   -0.00048
AFIX  13
H16   2    0.569616    0.352500    0.170744    11.00000   -1.20000
AFIX   0
C10   1    0.922839    0.361634    0.560090    11.00000    0.02305    0.02725 =
         0.02900   -0.00751   -0.00140    0.00131
AFIX  13
H10   2    0.928369    0.320016    0.542111    11.00000   -1.20000
AFIX   0
C25   1    0.687509    0.078784    0.359715    11.00000    0.03126    0.02194 =
         0.02757   -0.00675   -0.00179    0.00172
AFIX  13
H25   2    0.764077    0.048304    0.360947    11.00000   -1.20000
AFIX   0
C7    1    0.696962    0.450482    0.616363    11.00000    0.02866    0.02287 =
         0.04634   -0.01093    0.00770    0.00062
AFIX  13
H7    2    0.604649    0.449558    0.640139    11.00000   -1.20000
AFIX   0
C31   1    0.678567    0.074035    0.519797    11.00000    0.02289    0.02023 =
         0.03408    0.00559    0.00761    0.00344
AFIX  13
H31   2    0.579932    0.059294    0.512200    11.00000   -1.20000
AFIX   0
C5    1    0.452525    0.177758    0.446128    11.00000    0.01835    0.01666 =
         0.03788    0.00327    0.00239   -0.00190
AFIX  23
H5A   2    0.433351    0.143005    0.476206    11.00000   -1.20000
H5B   2    0.413585    0.169381    0.398198    11.00000   -1.20000
AFIX   0
C29   1    0.940059    0.190221    0.510612    11.00000    0.02428    0.03153 =
         0.03865   -0.00993   -0.00398    0.00226
AFIX 137
H29A  2    0.860081    0.213741    0.526170    11.00000   -1.50000
H29B  2    1.019417    0.216624    0.501556    11.00000   -1.50000
H29C  2    0.967873    0.161647    0.547378    11.00000   -1.50000
AFIX   0
C6    1    0.381204    0.232083    0.475383    11.00000    0.01470    0.02254 =
         0.03202    0.00639    0.00650   -0.00084
AFIX  23
H6A   2    0.277843    0.227913    0.468858    11.00000   -1.20000
H6B   2    0.403553    0.235058    0.526504    11.00000   -1.20000
AFIX   0
C19   1    0.891681    0.350269    0.309274    11.00000    0.02345    0.03141 =
         0.02718    0.00293   -0.00026    0.00071
AFIX  13
H19   2    0.893667    0.360426    0.360509    11.00000   -1.20000
AFIX   0
C2    1    0.389003    0.340417    0.479751    11.00000    0.01857    0.02173 =
         0.03882   -0.00569    0.00658    0.00606
AFIX  23
H2A   2    0.287664    0.338651    0.490166    11.00000   -1.20000
H2B   2    0.404288    0.375942    0.450321    11.00000   -1.20000
AFIX   0
C23   1    0.547042    0.472747    0.236831    11.00000    0.03697    0.03145 =
         0.04483    0.01075    0.00658    0.01120
AFIX 137
H23A  2    0.541090    0.456842    0.188839    11.00000   -1.50000
H23B  2    0.544779    0.516209    0.235086    11.00000   -1.50000
H23C  2    0.467088    0.458272    0.263231    11.00000   -1.50000
AFIX   0
C12   1    1.046171    0.369186    0.613178    11.00000    0.02776    0.05329 =
         0.03414    0.00016   -0.00290    0.00058
AFIX 137
H12A  2    1.045107    0.409494    0.632526    11.00000   -1.50000
H12B  2    1.134994    0.362523    0.589603    11.00000   -1.50000
H12C  2    1.037405    0.340376    0.651409    11.00000   -1.50000
AFIX   0
C3    1    0.447622    0.337313    0.324689    11.00000    0.02168    0.03762 =
         0.02655    0.01044   -0.00054    0.00354
AFIX  23
H3A   2    0.423234    0.332678    0.273946    11.00000   -1.20000
H3B   2    0.414566    0.376856    0.339734    11.00000   -1.20000
AFIX   0
C4    1    0.374143    0.289393    0.366168    11.00000    0.01613    0.02997 =
         0.02820    0.00511   -0.00350   -0.00016
AFIX  23
H4A   2    0.271620    0.297397    0.365251    11.00000   -1.20000
H4B   2    0.388961    0.250425    0.343514    11.00000   -1.20000
AFIX   0
C30   1    1.014800    0.112923    0.424812    11.00000    0.02141    0.03491 =
         0.04242   -0.00497    0.00648    0.00420
AFIX 137
H30A  2    1.027026    0.083928    0.462956    11.00000   -1.50000
H30B  2    1.103069    0.134663    0.419175    11.00000   -1.50000
H30C  2    0.989222    0.092231    0.380875    11.00000   -1.50000
AFIX   0
C15   1    0.748191    0.262720    0.675463    11.00000    0.05832    0.03142 =
         0.02991    0.00751    0.00946    0.00878
AFIX 137
H15A  2    0.666846    0.249515    0.646498    11.00000   -1.50000
H15B  2    0.747498    0.242917    0.721352    11.00000   -1.50000
H15C  2    0.835171    0.252660    0.651837    11.00000   -1.50000
AFIX   0
C13   1    0.740514    0.329618    0.685871    11.00000    0.04535    0.03302 =
         0.02078   -0.00465    0.00213   -0.00206
AFIX  13
H13   2    0.828140    0.341716    0.712757    11.00000   -1.20000
AFIX   0
C1    1    0.474419    0.346345    0.548071    11.00000    0.02481    0.03496 =
         0.03355   -0.01213    0.00758    0.00020
AFIX  23
H1A   2    0.456910    0.385728    0.569156    11.00000   -1.20000
H1B   2    0.444452    0.315606    0.581646    11.00000   -1.20000
AFIX   0
C24   1    0.701680    0.479584    0.346899    11.00000    0.06380    0.02501 =
         0.03872   -0.00205    0.00901    0.00192
AFIX 137
H24A  2    0.628796    0.463689    0.376959    11.00000   -1.50000
H24B  2    0.691709    0.522788    0.343456    11.00000   -1.50000
H24C  2    0.794893    0.469827    0.367341    11.00000   -1.50000
AFIX   0
C27   1    0.706924    0.116878    0.293611    11.00000    0.06468    0.04515 =
         0.02527   -0.00633   -0.00416    0.00378
AFIX 137
H27A  2    0.634537    0.147869    0.291169    11.00000   -1.50000
H27B  2    0.698204    0.091722    0.251634    11.00000   -1.50000
H27C  2    0.800404    0.135317    0.295907    11.00000   -1.50000
AFIX   0
C32   1    0.771276    0.018102    0.522479    11.00000    0.05587    0.03221 =
         0.04333    0.01911    0.01567    0.02044
AFIX 137
H32A  2    0.766743   -0.001585    0.476487    11.00000   -1.50000
H32B  2    0.737254   -0.009068    0.558412    11.00000   -1.50000
H32C  2    0.868931    0.029302    0.534248    11.00000   -1.50000
AFIX   0
C26   1    0.547004    0.045387    0.354449    11.00000    0.03725    0.04056 =
         0.05715   -0.02489   -0.00032   -0.00328
AFIX 137
H26A  2    0.537601    0.020270    0.396122    11.00000   -1.50000
H26B  2    0.544269    0.020541    0.312110    11.00000   -1.50000
H26C  2    0.469295    0.073993    0.351750    11.00000   -1.50000
AFIX   0
C18   1    0.757608    0.371755    0.127378    11.00000    0.04171    0.06446 =
         0.02548   -0.00483    0.00727   -0.01330
AFIX 137
H18A  2    0.747706    0.414878    0.131789    11.00000   -1.50000
H18B  2    0.724878    0.359317    0.080214    11.00000   -1.50000
H18C  2    0.856800    0.360739    0.134789    11.00000   -1.50000
AFIX   0
C33   1    0.680799    0.105061    0.591391    11.00000    0.06288    0.03718 =
         0.02673    0.00432    0.01220    0.00408
AFIX 137
H33A  2    0.777385    0.117151    0.604204    11.00000   -1.50000
H33B  2    0.646439    0.077724    0.627062    11.00000   -1.50000
H33C  2    0.620004    0.140187    0.588779    11.00000   -1.50000
AFIX   0
C8    1    0.671452    0.488260    0.550204    11.00000    0.09074    0.02838 =
         0.07913    0.01272    0.02260    0.02138
AFIX 137
H8A   2    0.761813    0.497313    0.529210    11.00000   -1.50000
H8B   2    0.624609    0.525333    0.562833    11.00000   -1.50000
H8C   2    0.611606    0.466314    0.516225    11.00000   -1.50000
AFIX   0
C11   1    0.948407    0.402196    0.497267    11.00000    0.03393    0.08448 =
         0.03009    0.00643    0.00621    0.00115
AFIX 137
H11A  2    0.864446    0.402573    0.465882    11.00000   -1.50000
H11B  2    1.029037    0.387441    0.471581    11.00000   -1.50000
H11C  2    0.968119    0.442561    0.514086    11.00000   -1.50000
AFIX   0
C21   1    1.008603    0.386539    0.278610    11.00000    0.02467    0.04240 =
         0.09328    0.02632   -0.00769   -0.01087
AFIX 137
H21A  2    1.099028    0.374771    0.300700    11.00000   -1.50000
H21B  2    0.991917    0.428763    0.287487    11.00000   -1.50000
H21C  2    1.010680    0.379602    0.227760    11.00000   -1.50000
AFIX   0
C20   1    0.930650    0.284784    0.306265    11.00000    0.02274    0.03882 =
         0.08456    0.02330    0.00799    0.00754
AFIX 137
H20A  2    0.957841    0.274612    0.258467    11.00000   -1.50000
H20B  2    0.849480    0.260685    0.319005    11.00000   -1.50000
H20C  2    1.009709    0.276910    0.339388    11.00000   -1.50000
AFIX   0
C17   1    0.674443    0.273852    0.174508    11.00000    0.11238    0.03543 =
         0.03398   -0.00605   -0.00864    0.00541
AFIX 137
H17A  2    0.772278    0.260290    0.179592    11.00000   -1.50000
H17B  2    0.635942    0.262697    0.127896    11.00000   -1.50000
H17C  2    0.618384    0.255317    0.210877    11.00000   -1.50000
AFIX   0
C9    1    0.799741    0.481395    0.668563    11.00000    0.04496    0.04230 =
         0.09672   -0.04314    0.00139   -0.00101
AFIX 137
H9A   2    0.809315    0.457729    0.711713    11.00000   -1.50000
H9B   2    0.763541    0.520866    0.679890    11.00000   -1.50000
H9C   2    0.891956    0.485316    0.647399    11.00000   -1.50000
AFIX   0
C14   1    0.615581    0.345883    0.731258    11.00000    0.08225    0.04332 =
         0.03739    0.00094    0.02874    0.00532
AFIX 137
H14A  2    0.617494    0.388555    0.741233    11.00000   -1.50000
H14B  2    0.622181    0.323715    0.775603    11.00000   -1.50000
H14C  2    0.527290    0.335765    0.705924    11.00000   -1.50000
AFIX   0
HKLF 4


REM  ac040_3_0m_a.res in P2(1)/n
REM wR2 = 0.0750, GooF = S = 0.925, Restrained GooF = 0.925 for all data
REM R1 = 0.0348 for 8491 Fo > 4sig(Fo) and 0.0552 for all 11885 data
REM 388 parameters refined using 0 restraints

END

WGHT      0.0241      0.0000

REM Highest difference peak  0.883,  deepest hole -1.337,  1-sigma level  0.163
Q1    1   0.9240  0.2810  0.6875  11.00000  0.05    0.88
Q2    1   0.7595  0.2769  0.1771  11.00000  0.05    0.62
Q3    1   0.6432  0.2809  0.1734  11.00000  0.05    0.52
Q4    1   0.6584  0.2789  0.7917  11.00000  0.05    0.49
Q5    1   1.0137  0.2240  0.2382  11.00000  0.05    0.47
;
_shelx_res_checksum              47531
_olex2_submission_special_instructions 'No special instructions were received'
####################################################################### 
# 
# This file contains crystal structure data downloaded from the 
# Cambridge Structural Database (CSD) hosted by the Cambridge 
# Crystallographic Data Centre (CCDC).
# 
# Full information about CCDC data access policies and citation 
# guidelines are available at http://www.ccdc.cam.ac.uk/access/V1 
# 
# Audit and citation data items may have been added by the CCDC. 
# Please retain this information to preserve the provenance of 
# this file and to allow appropriate attribution of the data. 
# 
#######################################################################

data_2_Cl
_database_code_depnum_ccdc_archive 'CCDC 2387124'
loop_
_audit_author_name
_audit_author_address
'Nicolas Casaretto'
;CNRS Ecole Polytechnique
France
;
_audit_update_record             
;
2024-09-27 deposited with the CCDC.	2025-07-15 downloaded from the CCDC.
;
_audit_creation_date             2024-04-23
_audit_creation_method           
;
Olex2 1.5
(compiled 2024.02.16 svn.r378c4104 for OlexSys, GUI svn.r6928)
;
_shelx_SHELXL_version_number     2018/3
_chemical_name_common            ?
_chemical_name_systematic        ?
_chemical_formula_moiety         'C33 H75 Ce Cl N4 Si3'
_chemical_formula_sum            'C33 H75 Ce Cl N4 Si3'
_chemical_formula_weight         787.81
_chemical_melting_point          ?
loop_
_atom_type_symbol
_atom_type_description
_atom_type_scat_dispersion_real
_atom_type_scat_dispersion_imag
_atom_type_scat_source
C C 0.0033 0.0016 'International Tables Vol C Tables 4.2.6.8 and 6.1.1.4'
H H 0.0000 0.0000 'International Tables Vol C Tables 4.2.6.8 and 6.1.1.4'
Ce Ce -0.2486 2.6331 'International Tables Vol C Tables 4.2.6.8 and 6.1.1.4'
Cl Cl 0.1484 0.1585 'International Tables Vol C Tables 4.2.6.8 and 6.1.1.4'
N N 0.0061 0.0033 'International Tables Vol C Tables 4.2.6.8 and 6.1.1.4'
Si Si 0.0817 0.0704 'International Tables Vol C Tables 4.2.6.8 and 6.1.1.4'

_shelx_space_group_comment       
;
The symmetry employed for this shelxl refinement is uniquely defined
by the following loop, which should always be used as a source of
symmetry information in preference to the above space-group names.
They are only intended as comments.
;
_space_group_crystal_system      monoclinic
_space_group_IT_number           14
_space_group_name_H-M_alt        'P 1 21/n 1'
_space_group_name_Hall           '-P 2yn'
loop_
_space_group_symop_operation_xyz
'x, y, z'
'-x+1/2, y+1/2, -z+1/2'
'-x, -y, -z'
'x-1/2, -y-1/2, z-1/2'

_cell_length_a                   12.9683(8)
_cell_length_b                   15.5387(9)
_cell_length_c                   20.3785(12)
_cell_angle_alpha                90
_cell_angle_beta                 90.572(5)
_cell_angle_gamma                90
_cell_volume                     4106.3(4)
_cell_formula_units_Z            4
_cell_measurement_reflns_used    17273
_cell_measurement_temperature    150
_cell_measurement_theta_max      28.82
_cell_measurement_theta_min      2.26
_shelx_estimated_absorpt_T_max   ?
_shelx_estimated_absorpt_T_min   ?
_exptl_absorpt_coefficient_mu    1.287
_exptl_absorpt_correction_T_max  1.0000
_exptl_absorpt_correction_T_min  1.0000
_exptl_absorpt_correction_type   multi-scan
_exptl_absorpt_process_details   
;
STOE LANA, absorption correction by scaling of reflection intensities.
J. Koziskova, F. Hahn, J. Richter, J. Kozisek, "Comparison of different
absorption corrections on the model structure of tetrakis(\m~2~-acetato)-
diaqua-di-copper(II)", Acta Chimica Slovaca, vol. 9, no. 2, 2016, pp. 136 - 140.
;
_exptl_absorpt_special_details   ?
_exptl_crystal_colour            'dark violet'
_exptl_crystal_colour_modifier   dark
_exptl_crystal_colour_primary    violet
_exptl_crystal_density_diffrn    1.274
_exptl_crystal_density_meas      ?
_exptl_crystal_density_method    'not measured'
_exptl_crystal_description       needle
_exptl_crystal_F_000             1672
_exptl_crystal_size_max          ?
_exptl_crystal_size_mid          ?
_exptl_crystal_size_min          ?
_exptl_transmission_factor_max   ?
_exptl_transmission_factor_min   ?
_diffrn_reflns_av_R_equivalents  0.0760
_diffrn_reflns_av_unetI/netI     0.1053
_diffrn_reflns_Laue_measured_fraction_full 0.992
_diffrn_reflns_Laue_measured_fraction_max 0.992
_diffrn_reflns_limit_h_max       16
_diffrn_reflns_limit_h_min       -15
_diffrn_reflns_limit_k_max       18
_diffrn_reflns_limit_k_min       -19
_diffrn_reflns_limit_l_max       25
_diffrn_reflns_limit_l_min       -14
_diffrn_reflns_number            31438
_diffrn_reflns_point_group_measured_fraction_full 0.992
_diffrn_reflns_point_group_measured_fraction_max 0.992
_diffrn_reflns_theta_full        25.242
_diffrn_reflns_theta_max         26.020
_diffrn_reflns_theta_min         2.270
_diffrn_ambient_temperature      150
_diffrn_detector                 'EIGER2 1M CDTE'
_diffrn_detector_area_resol_mean 13.33
_diffrn_measured_fraction_theta_full 0.992
_diffrn_measured_fraction_theta_max 0.992
_diffrn_measurement_details      
;
 540 frames, detector distance = 60 mm
;
_diffrn_measurement_device       'Eulerian 4-circle diffractometer'
_diffrn_measurement_device_type  'STOE STADIVARI'
_diffrn_measurement_method       'rotation method, \w scans'
_diffrn_radiation_collimation    '1.2 0.6 mm diameter'
_diffrn_radiation_monochromator  'Graded multilayer mirror'
_diffrn_radiation_polarisn_norm  270
_diffrn_radiation_probe          x-ray
_diffrn_radiation_type           'Mo K\a'
_diffrn_radiation_wavelength     0.71073
_diffrn_source                   Axo_Mo
_diffrn_source_current           1.00
_diffrn_source_power             0.050
_diffrn_source_voltage           50
_reflns_Friedel_coverage         0.000
_reflns_Friedel_fraction_full    .
_reflns_Friedel_fraction_max     .
_reflns_number_gt                5194
_reflns_number_total             8013
_reflns_special_details          
;
 Reflections were merged by SHELXL according to the crystal
 class for the calculation of statistics and refinement.
 
 _reflns_Friedel_fraction is defined as the number of unique
 Friedel pairs measured divided by the number that would be
 possible theoretically, ignoring centric projections and
 systematic absences.
;
_reflns_threshold_expression     'I > 2\s(I)'
_computing_cell_refinement       
;
X-Area Recipe 1.37.0.0 (STOE, 2021)
;
_computing_data_collection       
;
X-Area Pilatus3_SV 1.31.186.0 (STOE, 2022)
;
_computing_data_reduction        
;
X-Area Integrate 2.5.3.0 (STOE, 2021)
X-Area LANA 2.7.5.0 (STOE, 2022)
;
_computing_molecular_graphics    'Olex2 1.5 (Dolomanov et al., 2009)'
_computing_publication_material  
;
STOE & Cie GmbH, X-Area, software package for collecting single-crystal or
multi-domain crystal data on STOE area-detector diffractometers, for image 
processing, for the correction and scaling of reflection intensities and 
for outlier rejection, version 2.1, Darmstadt 2022
;
_computing_structure_refinement  'SHELXL 2018/3 (Sheldrick, 2015)'
_computing_structure_solution    'SHELXT 2018/2 (Sheldrick, 2018)'
_refine_diff_density_max         0.722
_refine_diff_density_min         -0.422
_refine_diff_density_rms         0.099
_refine_ls_extinction_coef       .
_refine_ls_extinction_method     none
_refine_ls_goodness_of_fit_ref   0.910
_refine_ls_hydrogen_treatment    constr
_refine_ls_matrix_type           full
_refine_ls_number_parameters     397
_refine_ls_number_reflns         8013
_refine_ls_number_restraints     0
_refine_ls_R_factor_all          0.0806
_refine_ls_R_factor_gt           0.0378
_refine_ls_restrained_S_all      0.910
_refine_ls_shift/su_max          0.000
_refine_ls_shift/su_mean         0.000
_refine_ls_structure_factor_coef Fsqd
_refine_ls_weighting_details     
'w=1/[\s^2^(Fo^2^)+(0.0325P)^2^] where P=(Fo^2^+2Fc^2^)/3'
_refine_ls_weighting_scheme      calc
_refine_ls_wR_factor_gt          0.0666
_refine_ls_wR_factor_ref         0.0737
_refine_special_details          ?
_olex2_refinement_description    
;
1. Fixed Uiso
 At 1.2 times of:
  All C(H) groups, All C(H,H) groups
 At 1.5 times of:
  All C(H,H,H) groups
2.a Ternary CH refined with riding coordinates:
 C13(H13), C19(H19), C31(H31), C28(H28), C10(H10), C22(H22), C25(H25),
 C16(H16), C7(H7)
2.b Secondary CH2 refined with riding coordinates:
 C2(H2A,H2B), C1(H1A,H1B), C4(H4A,H4B), C3(H3A,H3B), C6(H6A,H6B), C5(H5A,H5B)
2.c Idealised Me refined as rotating group:
 C32(H32A,H32B,H32C), C15(H15A,H15B,H15C), C26(H26A,H26B,H26C), C12(H12A,H12B,
 H12C), C29(H29A,H29B,H29C), C30(H30A,H30B,H30C), C8(H8A,H8B,H8C), C24(H24A,
 H24B,H24C), C33(H33A,H33B,H33C), C14(H14A,H14B,H14C), C9(H9A,H9B,H9C),
 C20(H20A,H20B,H20C), C11(H11A,H11B,H11C), C27(H27A,H27B,H27C), C23(H23A,H23B,
 H23C), C21(H21A,H21B,H21C), C17(H17A,H17B,H17C), C18(H18A,H18B,H18C)
;
_atom_sites_solution_hydrogens   geom
_atom_sites_solution_primary     dual
_atom_sites_solution_secondary   ?
loop_
_atom_site_label
_atom_site_type_symbol
_atom_site_fract_x
_atom_site_fract_y
_atom_site_fract_z
_atom_site_U_iso_or_equiv
_atom_site_adp_type
_atom_site_occupancy
_atom_site_site_symmetry_order
_atom_site_calc_flag
_atom_site_refinement_flags_posn
_atom_site_refinement_flags_adp
_atom_site_refinement_flags_occupancy
_atom_site_disorder_assembly
_atom_site_disorder_group
Ce1 Ce 0.61766(2) 0.62038(2) 0.25465(2) 0.01854(7) Uani 1 1 d . . . . .
Cl1 Cl 0.69244(8) 0.77692(7) 0.26406(4) 0.0302(3) Uani 1 1 d . . . . .
Si1 Si 0.76141(9) 0.58153(8) 0.40605(5) 0.0239(3) Uani 1 1 d . . . . .
Si3 Si 0.35069(8) 0.68905(8) 0.25764(5) 0.0231(3) Uani 1 1 d . . . . .
Si2 Si 0.72555(9) 0.60162(7) 0.09260(5) 0.0252(3) Uani 1 1 d . . . . .
N4 N 0.5575(2) 0.4603(2) 0.25432(12) 0.0191(7) Uani 1 1 d . . . . .
N3 N 0.4491(2) 0.6169(2) 0.27580(12) 0.0191(7) Uani 1 1 d . . . . .
N2 N 0.6451(2) 0.5661(2) 0.15533(12) 0.0210(8) Uani 1 1 d . . . . .
N1 N 0.7063(2) 0.5515(2) 0.33095(13) 0.0204(8) Uani 1 1 d . . . . .
C2 C 0.6190(3) 0.4159(3) 0.30570(16) 0.0240(10) Uani 1 1 d . . . . .
H2A H 0.629049 0.354719 0.293851 0.029 Uiso 1 1 calc R U . . .
H2B H 0.583172 0.418561 0.348322 0.029 Uiso 1 1 calc R U . . .
C1 C 0.7218(3) 0.4614(3) 0.31039(17) 0.0243(10) Uani 1 1 d . . . . .
H1A H 0.766862 0.431577 0.342622 0.029 Uiso 1 1 calc R U . . .
H1B H 0.756099 0.459999 0.267209 0.029 Uiso 1 1 calc R U . . .
C4 C 0.5807(3) 0.4235(3) 0.18896(16) 0.0241(10) Uani 1 1 d . . . . .
H4A H 0.530072 0.377867 0.177995 0.029 Uiso 1 1 calc R U . . .
H4B H 0.650355 0.397460 0.189607 0.029 Uiso 1 1 calc R U . . .
C3 C 0.5755(3) 0.4941(3) 0.13784(16) 0.0251(10) Uani 1 1 d . . . . .
H3A H 0.595293 0.470479 0.094643 0.030 Uiso 1 1 calc R U . . .
H3B H 0.503869 0.515702 0.134149 0.030 Uiso 1 1 calc R U . . .
C6 C 0.4466(3) 0.4596(3) 0.26817(16) 0.0226(9) Uani 1 1 d . . . . .
H6A H 0.428224 0.405970 0.291487 0.027 Uiso 1 1 calc R U . . .
H6B H 0.406696 0.461723 0.226514 0.027 Uiso 1 1 calc R U . . .
C13 C 0.7027(3) 0.6863(3) 0.43202(17) 0.0288(10) Uani 1 1 d . . . . .
H13 H 0.727028 0.730017 0.399685 0.035 Uiso 1 1 calc R U . . .
C19 C 0.8276(3) 0.6725(3) 0.13064(17) 0.0305(11) Uani 1 1 d . . . . .
H19 H 0.789448 0.718475 0.154698 0.037 Uiso 1 1 calc R U . . .
C5 C 0.4201(3) 0.5365(3) 0.31000(16) 0.0238(10) Uani 1 1 d . . . . .
H5A H 0.345215 0.536866 0.318930 0.029 Uiso 1 1 calc R U . . .
H5B H 0.457463 0.532859 0.352519 0.029 Uiso 1 1 calc R U . . .
C32 C 0.4501(3) 0.8513(3) 0.28629(19) 0.0337(11) Uani 1 1 d . . . . .
H32A H 0.390114 0.876074 0.308240 0.051 Uiso 1 1 calc R U . . .
H32B H 0.492536 0.897682 0.268298 0.051 Uiso 1 1 calc R U . . .
H32C H 0.490988 0.817961 0.317996 0.051 Uiso 1 1 calc R U . . .
C15 C 0.5862(3) 0.6911(3) 0.43014(18) 0.0343(11) Uani 1 1 d . . . . .
H15A H 0.561022 0.673212 0.386736 0.052 Uiso 1 1 calc R U . . .
H15B H 0.564293 0.750289 0.438801 0.052 Uiso 1 1 calc R U . . .
H15C H 0.557951 0.652756 0.463658 0.052 Uiso 1 1 calc R U . . .
C31 C 0.4133(3) 0.7917(3) 0.23000(17) 0.0286(10) Uani 1 1 d . . . . .
H31 H 0.476725 0.774274 0.205851 0.034 Uiso 1 1 calc R U . . .
C28 C 0.2647(3) 0.7063(3) 0.33076(17) 0.0283(10) Uani 1 1 d . . . . .
H28 H 0.223220 0.652352 0.335075 0.034 Uiso 1 1 calc R U . . .
C10 C 0.7410(3) 0.4918(3) 0.46730(17) 0.0286(10) Uani 1 1 d . . . . .
H10 H 0.753673 0.436972 0.442961 0.034 Uiso 1 1 calc R U . . .
C22 C 0.6514(3) 0.6694(3) 0.03223(17) 0.0311(11) Uani 1 1 d . . . . .
H22 H 0.701768 0.689771 -0.001176 0.037 Uiso 1 1 calc R U . . .
C25 C 0.2622(3) 0.6495(3) 0.18948(17) 0.0282(10) Uani 1 1 d . . . . .
H25 H 0.217017 0.699263 0.177366 0.034 Uiso 1 1 calc R U . . .
C26 C 0.3209(3) 0.6257(3) 0.12753(17) 0.0392(12) Uani 1 1 d . . . . .
H26A H 0.371459 0.670737 0.117855 0.059 Uiso 1 1 calc R U . . .
H26B H 0.272346 0.620246 0.090633 0.059 Uiso 1 1 calc R U . . .
H26C H 0.356732 0.570819 0.134334 0.059 Uiso 1 1 calc R U . . .
C12 C 0.6305(3) 0.4869(3) 0.49114(19) 0.0414(13) Uani 1 1 d . . . . .
H12A H 0.616262 0.536247 0.519569 0.062 Uiso 1 1 calc R U . . .
H12B H 0.620780 0.433442 0.515874 0.062 Uiso 1 1 calc R U . . .
H12C H 0.583159 0.487758 0.453357 0.062 Uiso 1 1 calc R U . . .
C29 C 0.3213(3) 0.7175(3) 0.39633(17) 0.0338(11) Uani 1 1 d . . . . .
H29A H 0.372403 0.671486 0.401698 0.051 Uiso 1 1 calc R U . . .
H29B H 0.271644 0.714715 0.432196 0.051 Uiso 1 1 calc R U . . .
H29C H 0.356208 0.773417 0.397127 0.051 Uiso 1 1 calc R U . . .
C30 C 0.1870(3) 0.7781(3) 0.3202(2) 0.0389(12) Uani 1 1 d . . . . .
H30A H 0.223572 0.832446 0.313097 0.058 Uiso 1 1 calc R U . . .
H30B H 0.143281 0.783184 0.358909 0.058 Uiso 1 1 calc R U . . .
H30C H 0.144005 0.765010 0.281617 0.058 Uiso 1 1 calc R U . . .
C8 C 0.9586(3) 0.5238(3) 0.36523(19) 0.0399(12) Uani 1 1 d . . . . .
H8A H 0.945972 0.470532 0.389676 0.060 Uiso 1 1 calc R U . . .
H8B H 1.032916 0.534902 0.363827 0.060 Uiso 1 1 calc R U . . .
H8C H 0.931485 0.517748 0.320404 0.060 Uiso 1 1 calc R U . . .
C16 C 0.7807(3) 0.5074(3) 0.04548(18) 0.0352(11) Uani 1 1 d . . . . .
H16 H 0.720078 0.474061 0.028595 0.042 Uiso 1 1 calc R U . . .
C24 C 0.5673(3) 0.6208(3) -0.00480(18) 0.0446(12) Uani 1 1 d . . . . .
H24A H 0.597465 0.570770 -0.026721 0.067 Uiso 1 1 calc R U . . .
H24B H 0.535645 0.658831 -0.037640 0.067 Uiso 1 1 calc R U . . .
H24C H 0.514725 0.601508 0.026097 0.067 Uiso 1 1 calc R U . . .
C33 C 0.3488(3) 0.8462(3) 0.1816(2) 0.0440(13) Uani 1 1 d . . . . .
H33A H 0.331476 0.811565 0.142822 0.066 Uiso 1 1 calc R U . . .
H33B H 0.388646 0.896706 0.168263 0.066 Uiso 1 1 calc R U . . .
H33C H 0.285211 0.864900 0.202913 0.066 Uiso 1 1 calc R U . . .
C7 C 0.9048(3) 0.5985(3) 0.39913(19) 0.0342(12) Uani 1 1 d . . . . .
H7 H 0.933257 0.601636 0.444848 0.041 Uiso 1 1 calc R U . . .
C14 C 0.7436(4) 0.7166(3) 0.4995(2) 0.0527(14) Uani 1 1 d . . . . .
H14A H 0.716277 0.679186 0.533942 0.079 Uiso 1 1 calc R U . . .
H14B H 0.721511 0.775970 0.507335 0.079 Uiso 1 1 calc R U . . .
H14C H 0.819134 0.713803 0.500152 0.079 Uiso 1 1 calc R U . . .
C9 C 0.9313(4) 0.6839(3) 0.3654(2) 0.0564(15) Uani 1 1 d . . . . .
H9A H 0.897790 0.686163 0.322169 0.085 Uiso 1 1 calc R U . . .
H9B H 1.006205 0.688246 0.360341 0.085 Uiso 1 1 calc R U . . .
H9C H 0.906914 0.731965 0.392324 0.085 Uiso 1 1 calc R U . . .
C20 C 0.8955(4) 0.7195(3) 0.0819(2) 0.0556(15) Uani 1 1 d . . . . .
H20A H 0.940308 0.677985 0.059874 0.083 Uiso 1 1 calc R U . . .
H20B H 0.937930 0.762041 0.105212 0.083 Uiso 1 1 calc R U . . .
H20C H 0.852008 0.748707 0.049220 0.083 Uiso 1 1 calc R U . . .
C11 C 0.8160(3) 0.4913(3) 0.52570(19) 0.0511(14) Uani 1 1 d . . . . .
H11A H 0.886943 0.488093 0.509714 0.077 Uiso 1 1 calc R U . . .
H11B H 0.801897 0.441408 0.553571 0.077 Uiso 1 1 calc R U . . .
H11C H 0.807304 0.544252 0.551222 0.077 Uiso 1 1 calc R U . . .
C27 C 0.1901(3) 0.5764(3) 0.2086(2) 0.0444(13) Uani 1 1 d . . . . .
H27A H 0.230796 0.525195 0.219804 0.067 Uiso 1 1 calc R U . . .
H27B H 0.143695 0.563138 0.171732 0.067 Uiso 1 1 calc R U . . .
H27C H 0.149381 0.593766 0.246658 0.067 Uiso 1 1 calc R U . . .
C23 C 0.6050(4) 0.7495(3) 0.0636(2) 0.0539(14) Uani 1 1 d . . . . .
H23A H 0.554809 0.732350 0.096726 0.081 Uiso 1 1 calc R U . . .
H23B H 0.570594 0.784271 0.029754 0.081 Uiso 1 1 calc R U . . .
H23C H 0.659993 0.783473 0.084455 0.081 Uiso 1 1 calc R U . . .
C21 C 0.8944(4) 0.6280(3) 0.1819(2) 0.0683(17) Uani 1 1 d . . . . .
H21A H 0.850366 0.602430 0.215490 0.103 Uiso 1 1 calc R U . . .
H21B H 0.940932 0.670035 0.202340 0.103 Uiso 1 1 calc R U . . .
H21C H 0.935012 0.582655 0.160907 0.103 Uiso 1 1 calc R U . . .
C17 C 0.8419(3) 0.5331(3) -0.01435(19) 0.0487(14) Uani 1 1 d . . . . .
H17A H 0.799998 0.571027 -0.042253 0.073 Uiso 1 1 calc R U . . .
H17B H 0.860582 0.481375 -0.039104 0.073 Uiso 1 1 calc R U . . .
H17C H 0.904682 0.563323 -0.000417 0.073 Uiso 1 1 calc R U . . .
C18 C 0.8437(4) 0.4446(3) 0.0878(2) 0.0695(18) Uani 1 1 d . . . . .
H18A H 0.908561 0.471963 0.101348 0.104 Uiso 1 1 calc R U . . .
H18B H 0.858579 0.392660 0.062314 0.104 Uiso 1 1 calc R U . . .
H18C H 0.804155 0.429012 0.126771 0.104 Uiso 1 1 calc R U . . .

loop_
_atom_site_aniso_label
_atom_site_aniso_U_11
_atom_site_aniso_U_22
_atom_site_aniso_U_33
_atom_site_aniso_U_23
_atom_site_aniso_U_13
_atom_site_aniso_U_12
Ce1 0.01953(12) 0.01674(13) 0.01932(9) 0.00044(12) -0.00128(7) -0.00158(13)
Cl1 0.0315(6) 0.0218(7) 0.0372(5) -0.0023(5) 0.0040(4) -0.0068(5)
Si1 0.0220(6) 0.0274(7) 0.0221(5) 0.0002(5) -0.0047(4) -0.0017(5)
Si3 0.0206(6) 0.0233(7) 0.0254(5) 0.0034(5) -0.0007(4) 0.0018(5)
Si2 0.0278(7) 0.0275(9) 0.0203(5) -0.0014(5) 0.0019(4) -0.0046(6)
N4 0.0198(19) 0.020(2) 0.0178(14) 0.0000(13) -0.0004(12) -0.0011(15)
N3 0.0221(18) 0.0110(18) 0.0241(14) 0.0020(15) 0.0000(12) -0.0026(16)
N2 0.0247(19) 0.019(2) 0.0188(14) -0.0002(14) -0.0021(13) -0.0030(16)
N1 0.0205(19) 0.018(2) 0.0231(15) -0.0012(14) -0.0036(13) 0.0028(16)
C2 0.025(2) 0.022(3) 0.0256(19) 0.0038(17) 0.0000(17) 0.003(2)
C1 0.026(2) 0.023(3) 0.0245(19) 0.0010(18) -0.0061(16) 0.006(2)
C4 0.024(2) 0.019(3) 0.029(2) -0.0040(18) -0.0015(17) -0.004(2)
C3 0.026(2) 0.029(3) 0.0204(18) 0.0024(18) -0.0008(16) -0.003(2)
C6 0.023(2) 0.020(3) 0.0247(19) 0.0032(17) -0.0021(16) 0.0021(19)
C13 0.036(3) 0.028(3) 0.0219(19) -0.0026(18) -0.0051(17) 0.001(2)
C19 0.034(3) 0.031(3) 0.027(2) -0.0073(19) 0.0068(18) -0.005(2)
C5 0.023(2) 0.022(3) 0.0260(19) 0.0040(18) 0.0007(16) 0.002(2)
C32 0.030(3) 0.022(3) 0.049(2) 0.002(2) -0.001(2) 0.000(2)
C15 0.040(3) 0.033(3) 0.030(2) -0.005(2) -0.0010(19) 0.009(2)
C31 0.027(3) 0.029(3) 0.030(2) 0.0056(19) 0.0016(17) 0.004(2)
C28 0.023(2) 0.024(3) 0.038(2) 0.0032(19) 0.0031(18) 0.006(2)
C10 0.032(3) 0.026(3) 0.028(2) 0.0000(18) -0.0019(18) 0.004(2)
C22 0.036(3) 0.031(3) 0.027(2) 0.0082(19) 0.0014(18) -0.010(2)
C25 0.023(2) 0.025(3) 0.037(2) 0.0021(19) -0.0043(18) 0.000(2)
C26 0.038(3) 0.050(3) 0.029(2) -0.003(2) -0.0097(18) 0.004(3)
C12 0.041(3) 0.046(4) 0.037(2) 0.018(2) -0.004(2) -0.004(3)
C29 0.036(3) 0.034(3) 0.031(2) -0.004(2) 0.0072(19) 0.007(2)
C30 0.028(3) 0.031(3) 0.057(3) 0.003(2) 0.011(2) 0.005(2)
C8 0.022(3) 0.057(4) 0.041(2) -0.007(2) -0.0022(19) -0.002(2)
C16 0.039(3) 0.033(3) 0.034(2) -0.009(2) 0.0097(19) -0.006(2)
C24 0.042(3) 0.053(4) 0.038(2) 0.011(2) -0.008(2) 0.001(3)
C33 0.046(3) 0.032(3) 0.054(3) 0.018(2) -0.012(2) -0.005(2)
C7 0.035(3) 0.036(3) 0.032(2) 0.002(2) -0.0064(19) -0.004(2)
C14 0.056(4) 0.053(4) 0.049(3) -0.026(3) -0.019(2) 0.010(3)
C9 0.035(3) 0.057(4) 0.077(3) 0.000(3) 0.006(3) -0.016(3)
C20 0.061(4) 0.062(4) 0.045(3) -0.012(3) 0.012(2) -0.037(3)
C11 0.045(3) 0.070(4) 0.038(2) 0.022(2) -0.013(2) 0.000(3)
C27 0.029(3) 0.046(3) 0.057(3) -0.002(2) -0.015(2) -0.006(3)
C23 0.057(4) 0.039(4) 0.066(3) 0.014(3) -0.016(3) 0.001(3)
C21 0.049(3) 0.076(5) 0.080(3) 0.011(3) -0.028(3) -0.023(3)
C17 0.048(3) 0.057(4) 0.041(3) -0.013(2) 0.017(2) -0.005(3)
C18 0.099(5) 0.046(4) 0.064(3) -0.001(3) 0.026(3) 0.033(3)

_geom_special_details            
;
 All esds (except the esd in the dihedral angle between two l.s. planes)
 are estimated using the full covariance matrix.  The cell esds are taken
 into account individually in the estimation of esds in distances, angles
 and torsion angles; correlations between esds in cell parameters are only
 used when they are defined by crystal symmetry.  An approximate (isotropic)
 treatment of cell esds is used for estimating esds involving l.s. planes.
;
loop_
_geom_bond_atom_site_label_1
_geom_bond_atom_site_label_2
_geom_bond_distance
_geom_bond_site_symmetry_2
_geom_bond_publ_flag
Ce1 Cl1 2.6248(11) . ?
Ce1 N4 2.606(3) . ?
Ce1 N3 2.233(3) . ?
Ce1 N2 2.225(3) . ?
Ce1 N1 2.202(3) . ?
Si1 N1 1.746(3) . ?
Si1 C13 1.876(4) . ?
Si1 C10 1.892(4) . ?
Si1 C7 1.885(4) . ?
Si3 N3 1.736(3) . ?
Si3 C31 1.879(4) . ?
Si3 C28 1.890(4) . ?
Si3 C25 1.895(4) . ?
Si2 N2 1.747(3) . ?
Si2 C19 1.883(4) . ?
Si2 C22 1.877(4) . ?
Si2 C16 1.894(4) . ?
N4 C2 1.481(4) . ?
N4 C4 1.483(4) . ?
N4 C6 1.469(4) . ?
N3 C5 1.480(5) . ?
N2 C3 1.479(5) . ?
N1 C1 1.476(5) . ?
C2 H2A 0.9900 . ?
C2 H2B 0.9900 . ?
C2 C1 1.511(5) . ?
C1 H1A 0.9900 . ?
C1 H1B 0.9900 . ?
C4 H4A 0.9900 . ?
C4 H4B 0.9900 . ?
C4 C3 1.515(5) . ?
C3 H3A 0.9900 . ?
C3 H3B 0.9900 . ?
C6 H6A 0.9900 . ?
C6 H6B 0.9900 . ?
C6 C5 1.509(5) . ?
C13 H13 1.0000 . ?
C13 C15 1.512(5) . ?
C13 C14 1.543(5) . ?
C19 H19 1.0000 . ?
C19 C20 1.520(5) . ?
C19 C21 1.517(6) . ?
C5 H5A 0.9900 . ?
C5 H5B 0.9900 . ?
C32 H32A 0.9800 . ?
C32 H32B 0.9800 . ?
C32 H32C 0.9800 . ?
C32 C31 1.546(5) . ?
C15 H15A 0.9800 . ?
C15 H15B 0.9800 . ?
C15 H15C 0.9800 . ?
C31 H31 1.0000 . ?
C31 C33 1.540(5) . ?
C28 H28 1.0000 . ?
C28 C29 1.528(5) . ?
C28 C30 1.517(5) . ?
C10 H10 1.0000 . ?
C10 C12 1.520(5) . ?
C10 C11 1.530(5) . ?
C22 H22 1.0000 . ?
C22 C24 1.520(5) . ?
C22 C23 1.526(6) . ?
C25 H25 1.0000 . ?
C25 C26 1.526(5) . ?
C25 C27 1.525(5) . ?
C26 H26A 0.9800 . ?
C26 H26B 0.9800 . ?
C26 H26C 0.9800 . ?
C12 H12A 0.9800 . ?
C12 H12B 0.9800 . ?
C12 H12C 0.9800 . ?
C29 H29A 0.9800 . ?
C29 H29B 0.9800 . ?
C29 H29C 0.9800 . ?
C30 H30A 0.9800 . ?
C30 H30B 0.9800 . ?
C30 H30C 0.9800 . ?
C8 H8A 0.9800 . ?
C8 H8B 0.9800 . ?
C8 H8C 0.9800 . ?
C8 C7 1.524(6) . ?
C16 H16 1.0000 . ?
C16 C17 1.515(5) . ?
C16 C18 1.533(6) . ?
C24 H24A 0.9800 . ?
C24 H24B 0.9800 . ?
C24 H24C 0.9800 . ?
C33 H33A 0.9800 . ?
C33 H33B 0.9800 . ?
C33 H33C 0.9800 . ?
C7 H7 1.0000 . ?
C7 C9 1.535(6) . ?
C14 H14A 0.9800 . ?
C14 H14B 0.9800 . ?
C14 H14C 0.9800 . ?
C9 H9A 0.9800 . ?
C9 H9B 0.9800 . ?
C9 H9C 0.9800 . ?
C20 H20A 0.9800 . ?
C20 H20B 0.9800 . ?
C20 H20C 0.9800 . ?
C11 H11A 0.9800 . ?
C11 H11B 0.9800 . ?
C11 H11C 0.9800 . ?
C27 H27A 0.9800 . ?
C27 H27B 0.9800 . ?
C27 H27C 0.9800 . ?
C23 H23A 0.9800 . ?
C23 H23B 0.9800 . ?
C23 H23C 0.9800 . ?
C21 H21A 0.9800 . ?
C21 H21B 0.9800 . ?
C21 H21C 0.9800 . ?
C17 H17A 0.9800 . ?
C17 H17B 0.9800 . ?
C17 H17C 0.9800 . ?
C18 H18A 0.9800 . ?
C18 H18B 0.9800 . ?
C18 H18C 0.9800 . ?

loop_
_geom_angle_atom_site_label_1
_geom_angle_atom_site_label_2
_geom_angle_atom_site_label_3
_geom_angle
_geom_angle_site_symmetry_1
_geom_angle_site_symmetry_3
_geom_angle_publ_flag
N4 Ce1 Cl1 174.13(6) . . ?
N3 Ce1 Cl1 111.73(9) . . ?
N3 Ce1 N4 71.55(10) . . ?
N2 Ce1 Cl1 110.80(8) . . ?
N2 Ce1 N4 71.75(10) . . ?
N2 Ce1 N3 109.41(10) . . ?
N1 Ce1 Cl1 102.05(8) . . ?
N1 Ce1 N4 72.10(10) . . ?
N1 Ce1 N3 110.93(10) . . ?
N1 Ce1 N2 111.79(11) . . ?
N1 Si1 C13 108.38(16) . . ?
N1 Si1 C10 108.84(17) . . ?
N1 Si1 C7 111.53(16) . . ?
C13 Si1 C10 113.18(18) . . ?
C13 Si1 C7 107.65(19) . . ?
C7 Si1 C10 107.29(18) . . ?
N3 Si3 C31 107.06(17) . . ?
N3 Si3 C28 111.24(15) . . ?
N3 Si3 C25 112.65(17) . . ?
C31 Si3 C28 112.11(19) . . ?
C31 Si3 C25 108.41(17) . . ?
C28 Si3 C25 105.44(18) . . ?
N2 Si2 C19 107.80(15) . . ?
N2 Si2 C22 110.53(17) . . ?
N2 Si2 C16 110.99(17) . . ?
C19 Si2 C16 113.2(2) . . ?
C22 Si2 C19 107.16(19) . . ?
C22 Si2 C16 107.14(18) . . ?
C2 N4 Ce1 106.5(2) . . ?
C2 N4 C4 110.0(3) . . ?
C4 N4 Ce1 107.9(2) . . ?
C6 N4 Ce1 107.5(2) . . ?
C6 N4 C2 112.5(3) . . ?
C6 N4 C4 112.2(3) . . ?
Si3 N3 Ce1 131.47(16) . . ?
C5 N3 Ce1 111.4(2) . . ?
C5 N3 Si3 117.1(2) . . ?
Si2 N2 Ce1 130.42(17) . . ?
C3 N2 Ce1 113.8(2) . . ?
C3 N2 Si2 115.5(2) . . ?
Si1 N1 Ce1 134.07(17) . . ?
C1 N1 Ce1 109.39(19) . . ?
C1 N1 Si1 116.5(2) . . ?
N4 C2 H2A 110.3 . . ?
N4 C2 H2B 110.3 . . ?
N4 C2 C1 107.2(3) . . ?
H2A C2 H2B 108.5 . . ?
C1 C2 H2A 110.3 . . ?
C1 C2 H2B 110.3 . . ?
N1 C1 C2 109.8(3) . . ?
N1 C1 H1A 109.7 . . ?
N1 C1 H1B 109.7 . . ?
C2 C1 H1A 109.7 . . ?
C2 C1 H1B 109.7 . . ?
H1A C1 H1B 108.2 . . ?
N4 C4 H4A 109.8 . . ?
N4 C4 H4B 109.8 . . ?
N4 C4 C3 109.3(3) . . ?
H4A C4 H4B 108.3 . . ?
C3 C4 H4A 109.8 . . ?
C3 C4 H4B 109.8 . . ?
N2 C3 C4 111.1(3) . . ?
N2 C3 H3A 109.4 . . ?
N2 C3 H3B 109.4 . . ?
C4 C3 H3A 109.4 . . ?
C4 C3 H3B 109.4 . . ?
H3A C3 H3B 108.0 . . ?
N4 C6 H6A 109.8 . . ?
N4 C6 H6B 109.8 . . ?
N4 C6 C5 109.3(3) . . ?
H6A C6 H6B 108.3 . . ?
C5 C6 H6A 109.8 . . ?
C5 C6 H6B 109.8 . . ?
Si1 C13 H13 105.8 . . ?
C15 C13 Si1 116.3(3) . . ?
C15 C13 H13 105.8 . . ?
C15 C13 C14 110.0(3) . . ?
C14 C13 Si1 112.3(3) . . ?
C14 C13 H13 105.8 . . ?
Si2 C19 H19 105.7 . . ?
C20 C19 Si2 114.9(3) . . ?
C20 C19 H19 105.7 . . ?
C21 C19 Si2 114.2(3) . . ?
C21 C19 H19 105.7 . . ?
C21 C19 C20 109.8(4) . . ?
N3 C5 C6 110.0(3) . . ?
N3 C5 H5A 109.7 . . ?
N3 C5 H5B 109.7 . . ?
C6 C5 H5A 109.7 . . ?
C6 C5 H5B 109.7 . . ?
H5A C5 H5B 108.2 . . ?
H32A C32 H32B 109.5 . . ?
H32A C32 H32C 109.5 . . ?
H32B C32 H32C 109.5 . . ?
C31 C32 H32A 109.5 . . ?
C31 C32 H32B 109.5 . . ?
C31 C32 H32C 109.5 . . ?
C13 C15 H15A 109.5 . . ?
C13 C15 H15B 109.5 . . ?
C13 C15 H15C 109.5 . . ?
H15A C15 H15B 109.5 . . ?
H15A C15 H15C 109.5 . . ?
H15B C15 H15C 109.5 . . ?
Si3 C31 H31 106.1 . . ?
C32 C31 Si3 114.7(3) . . ?
C32 C31 H31 106.1 . . ?
C33 C31 Si3 115.2(3) . . ?
C33 C31 C32 107.9(3) . . ?
C33 C31 H31 106.1 . . ?
Si3 C28 H28 105.8 . . ?
C29 C28 Si3 115.0(3) . . ?
C29 C28 H28 105.8 . . ?
C30 C28 Si3 112.9(3) . . ?
C30 C28 H28 105.8 . . ?
C30 C28 C29 110.7(3) . . ?
Si1 C10 H10 106.0 . . ?
C12 C10 Si1 112.7(3) . . ?
C12 C10 H10 106.0 . . ?
C12 C10 C11 110.2(3) . . ?
C11 C10 Si1 115.1(3) . . ?
C11 C10 H10 106.0 . . ?
Si2 C22 H22 106.8 . . ?
C24 C22 Si2 114.0(3) . . ?
C24 C22 H22 106.8 . . ?
C24 C22 C23 109.3(4) . . ?
C23 C22 Si2 112.6(3) . . ?
C23 C22 H22 106.8 . . ?
Si3 C25 H25 106.2 . . ?
C26 C25 Si3 112.4(3) . . ?
C26 C25 H25 106.2 . . ?
C27 C25 Si3 115.0(3) . . ?
C27 C25 H25 106.2 . . ?
C27 C25 C26 110.1(4) . . ?
C25 C26 H26A 109.5 . . ?
C25 C26 H26B 109.5 . . ?
C25 C26 H26C 109.5 . . ?
H26A C26 H26B 109.5 . . ?
H26A C26 H26C 109.5 . . ?
H26B C26 H26C 109.5 . . ?
C10 C12 H12A 109.5 . . ?
C10 C12 H12B 109.5 . . ?
C10 C12 H12C 109.5 . . ?
H12A C12 H12B 109.5 . . ?
H12A C12 H12C 109.5 . . ?
H12B C12 H12C 109.5 . . ?
C28 C29 H29A 109.5 . . ?
C28 C29 H29B 109.5 . . ?
C28 C29 H29C 109.5 . . ?
H29A C29 H29B 109.5 . . ?
H29A C29 H29C 109.5 . . ?
H29B C29 H29C 109.5 . . ?
C28 C30 H30A 109.5 . . ?
C28 C30 H30B 109.5 . . ?
C28 C30 H30C 109.5 . . ?
H30A C30 H30B 109.5 . . ?
H30A C30 H30C 109.5 . . ?
H30B C30 H30C 109.5 . . ?
H8A C8 H8B 109.5 . . ?
H8A C8 H8C 109.5 . . ?
H8B C8 H8C 109.5 . . ?
C7 C8 H8A 109.5 . . ?
C7 C8 H8B 109.5 . . ?
C7 C8 H8C 109.5 . . ?
Si2 C16 H16 106.0 . . ?
C17 C16 Si2 114.1(3) . . ?
C17 C16 H16 106.0 . . ?
C17 C16 C18 109.9(4) . . ?
C18 C16 Si2 114.1(3) . . ?
C18 C16 H16 106.0 . . ?
C22 C24 H24A 109.5 . . ?
C22 C24 H24B 109.5 . . ?
C22 C24 H24C 109.5 . . ?
H24A C24 H24B 109.5 . . ?
H24A C24 H24C 109.5 . . ?
H24B C24 H24C 109.5 . . ?
C31 C33 H33A 109.5 . . ?
C31 C33 H33B 109.5 . . ?
C31 C33 H33C 109.5 . . ?
H33A C33 H33B 109.5 . . ?
H33A C33 H33C 109.5 . . ?
H33B C33 H33C 109.5 . . ?
Si1 C7 H7 107.0 . . ?
C8 C7 Si1 112.6(3) . . ?
C8 C7 H7 107.0 . . ?
C8 C7 C9 110.5(4) . . ?
C9 C7 Si1 112.4(3) . . ?
C9 C7 H7 107.0 . . ?
C13 C14 H14A 109.5 . . ?
C13 C14 H14B 109.5 . . ?
C13 C14 H14C 109.5 . . ?
H14A C14 H14B 109.5 . . ?
H14A C14 H14C 109.5 . . ?
H14B C14 H14C 109.5 . . ?
C7 C9 H9A 109.5 . . ?
C7 C9 H9B 109.5 . . ?
C7 C9 H9C 109.5 . . ?
H9A C9 H9B 109.5 . . ?
H9A C9 H9C 109.5 . . ?
H9B C9 H9C 109.5 . . ?
C19 C20 H20A 109.5 . . ?
C19 C20 H20B 109.5 . . ?
C19 C20 H20C 109.5 . . ?
H20A C20 H20B 109.5 . . ?
H20A C20 H20C 109.5 . . ?
H20B C20 H20C 109.5 . . ?
C10 C11 H11A 109.5 . . ?
C10 C11 H11B 109.5 . . ?
C10 C11 H11C 109.5 . . ?
H11A C11 H11B 109.5 . . ?
H11A C11 H11C 109.5 . . ?
H11B C11 H11C 109.5 . . ?
C25 C27 H27A 109.5 . . ?
C25 C27 H27B 109.5 . . ?
C25 C27 H27C 109.5 . . ?
H27A C27 H27B 109.5 . . ?
H27A C27 H27C 109.5 . . ?
H27B C27 H27C 109.5 . . ?
C22 C23 H23A 109.5 . . ?
C22 C23 H23B 109.5 . . ?
C22 C23 H23C 109.5 . . ?
H23A C23 H23B 109.5 . . ?
H23A C23 H23C 109.5 . . ?
H23B C23 H23C 109.5 . . ?
C19 C21 H21A 109.5 . . ?
C19 C21 H21B 109.5 . . ?
C19 C21 H21C 109.5 . . ?
H21A C21 H21B 109.5 . . ?
H21A C21 H21C 109.5 . . ?
H21B C21 H21C 109.5 . . ?
C16 C17 H17A 109.5 . . ?
C16 C17 H17B 109.5 . . ?
C16 C17 H17C 109.5 . . ?
H17A C17 H17B 109.5 . . ?
H17A C17 H17C 109.5 . . ?
H17B C17 H17C 109.5 . . ?
C16 C18 H18A 109.5 . . ?
C16 C18 H18B 109.5 . . ?
C16 C18 H18C 109.5 . . ?
H18A C18 H18B 109.5 . . ?
H18A C18 H18C 109.5 . . ?
H18B C18 H18C 109.5 . . ?

loop_
_geom_torsion_atom_site_label_1
_geom_torsion_atom_site_label_2
_geom_torsion_atom_site_label_3
_geom_torsion_atom_site_label_4
_geom_torsion
_geom_torsion_site_symmetry_1
_geom_torsion_site_symmetry_2
_geom_torsion_site_symmetry_3
_geom_torsion_site_symmetry_4
_geom_torsion_publ_flag
Ce1 N4 C2 C1 -29.9(3) . . . . ?
Ce1 N4 C4 C3 -29.7(3) . . . . ?
Ce1 N4 C6 C5 -29.1(3) . . . . ?
Ce1 N3 C5 C6 -59.6(3) . . . . ?
Ce1 N2 C3 C4 -55.0(4) . . . . ?
Ce1 N1 C1 C2 -64.3(3) . . . . ?
Si1 N1 C1 C2 117.0(3) . . . . ?
Si3 N3 C5 C6 119.0(3) . . . . ?
Si2 N2 C3 C4 131.2(3) . . . . ?
N4 C2 C1 N1 62.4(3) . . . . ?
N4 C4 C3 N2 55.5(4) . . . . ?
N4 C6 C5 N3 58.5(4) . . . . ?
N3 Si3 C31 C32 -82.4(3) . . . . ?
N3 Si3 C31 C33 151.5(3) . . . . ?
N3 Si3 C28 C29 43.6(4) . . . . ?
N3 Si3 C28 C30 171.9(3) . . . . ?
N3 Si3 C25 C26 -54.2(3) . . . . ?
N3 Si3 C25 C27 72.8(3) . . . . ?
N2 Si2 C19 C20 -171.7(3) . . . . ?
N2 Si2 C19 C21 60.1(4) . . . . ?
N2 Si2 C22 C24 -64.6(3) . . . . ?
N2 Si2 C22 C23 60.6(4) . . . . ?
N2 Si2 C16 C17 173.7(3) . . . . ?
N2 Si2 C16 C18 -58.9(4) . . . . ?
N1 Si1 C13 C15 49.8(3) . . . . ?
N1 Si1 C13 C14 177.8(3) . . . . ?
N1 Si1 C10 C12 -74.3(3) . . . . ?
N1 Si1 C10 C11 158.1(3) . . . . ?
N1 Si1 C7 C8 -49.6(3) . . . . ?
N1 Si1 C7 C9 75.9(3) . . . . ?
C2 N4 C4 C3 -145.5(3) . . . . ?
C2 N4 C6 C5 87.8(4) . . . . ?
C4 N4 C2 C1 86.8(4) . . . . ?
C4 N4 C6 C5 -147.5(3) . . . . ?
C6 N4 C2 C1 -147.4(3) . . . . ?
C6 N4 C4 C3 88.5(4) . . . . ?
C13 Si1 N1 Ce1 16.9(3) . . . . ?
C13 Si1 N1 C1 -164.8(3) . . . . ?
C13 Si1 C10 C12 46.3(3) . . . . ?
C13 Si1 C10 C11 -81.3(3) . . . . ?
C13 Si1 C7 C8 -168.4(3) . . . . ?
C13 Si1 C7 C9 -42.8(3) . . . . ?
C19 Si2 N2 Ce1 21.1(3) . . . . ?
C19 Si2 N2 C3 -166.3(3) . . . . ?
C19 Si2 C22 C24 178.1(3) . . . . ?
C19 Si2 C22 C23 -56.6(3) . . . . ?
C19 Si2 C16 C17 -65.0(4) . . . . ?
C19 Si2 C16 C18 62.5(4) . . . . ?
C31 Si3 N3 Ce1 -12.4(2) . . . . ?
C31 Si3 N3 C5 169.3(2) . . . . ?
C31 Si3 C28 C29 -76.3(3) . . . . ?
C31 Si3 C28 C30 52.1(4) . . . . ?
C31 Si3 C25 C26 64.1(3) . . . . ?
C31 Si3 C25 C27 -168.9(3) . . . . ?
C28 Si3 N3 Ce1 -135.2(2) . . . . ?
C28 Si3 N3 C5 46.5(3) . . . . ?
C28 Si3 C31 C32 39.8(3) . . . . ?
C28 Si3 C31 C33 -86.3(3) . . . . ?
C28 Si3 C25 C26 -175.7(3) . . . . ?
C28 Si3 C25 C27 -48.7(4) . . . . ?
C10 Si1 N1 Ce1 140.4(2) . . . . ?
C10 Si1 N1 C1 -41.3(3) . . . . ?
C10 Si1 C13 C15 -71.0(3) . . . . ?
C10 Si1 C13 C14 57.0(4) . . . . ?
C10 Si1 C7 C8 69.5(3) . . . . ?
C10 Si1 C7 C9 -165.0(3) . . . . ?
C22 Si2 N2 Ce1 -95.7(2) . . . . ?
C22 Si2 N2 C3 76.9(3) . . . . ?
C22 Si2 C19 C20 -52.7(4) . . . . ?
C22 Si2 C19 C21 179.1(3) . . . . ?
C22 Si2 C16 C17 52.9(4) . . . . ?
C22 Si2 C16 C18 -179.6(3) . . . . ?
C25 Si3 N3 Ce1 106.6(2) . . . . ?
C25 Si3 N3 C5 -71.7(3) . . . . ?
C25 Si3 C31 C32 155.8(3) . . . . ?
C25 Si3 C31 C33 29.7(4) . . . . ?
C25 Si3 C28 C29 166.0(3) . . . . ?
C25 Si3 C28 C30 -65.7(3) . . . . ?
C16 Si2 N2 Ce1 145.6(2) . . . . ?
C16 Si2 N2 C3 -41.8(3) . . . . ?
C16 Si2 C19 C20 65.2(4) . . . . ?
C16 Si2 C19 C21 -63.0(4) . . . . ?
C16 Si2 C22 C24 56.4(3) . . . . ?
C16 Si2 C22 C23 -178.3(3) . . . . ?
C7 Si1 N1 Ce1 -101.4(2) . . . . ?
C7 Si1 N1 C1 76.9(3) . . . . ?
C7 Si1 C13 C15 170.6(3) . . . . ?
C7 Si1 C13 C14 -61.4(3) . . . . ?
C7 Si1 C10 C12 164.9(3) . . . . ?
C7 Si1 C10 C11 37.3(4) . . . . ?

_shelx_res_file                  
;
TITL ac311_a.res in P2(1)/n
    ac311.res
    created by SHELXL-2018/3 at 18:52:11 on 23-Apr-2024
REM Old TITL AC311 in P21/n #14
REM SHELXT solution in P2(1)/n: R1 0.106, Rweak 0.010, Alpha 0.031
REM <I/s> 0.000 for 0 systematic absences, Orientation as input
REM Formula found by SHELXT: Ce N5 Si3 C32 Cl
CELL 0.71073 12.9683 15.5387 20.3785 90 90.572 90
ZERR 4 0.0008 0.0009 0.0012 0 0.005 0
LATT 1
SYMM 0.5-X,0.5+Y,0.5-Z
SFAC C H Ce Cl N Si
UNIT 132 300 4 4 16 12

L.S. 10
PLAN  3
TEMP -123
CONF
FREE Ce1 C1
FREE Ce1 C5
list 4
MORE -1
BOND $H
fmap 2
acta
SHEL 20 0.81
REM <olex2.extras>
REM <HklSrc "%.\\AC311.hkl">
REM </olex2.extras>

WGHT    0.032500
FVAR       0.28131
CE1   3    0.617663    0.620382    0.254653    11.00000    0.01953    0.01674 =
         0.01932    0.00044   -0.00128   -0.00158
CL1   4    0.692436    0.776916    0.264058    11.00000    0.03149    0.02182 =
         0.03722   -0.00226    0.00400   -0.00676
SI1   6    0.761410    0.581527    0.406053    11.00000    0.02202    0.02743 =
         0.02206    0.00015   -0.00469   -0.00166
SI3   6    0.350691    0.689047    0.257640    11.00000    0.02055    0.02327 =
         0.02539    0.00342   -0.00069    0.00180
SI2   6    0.725549    0.601623    0.092601    11.00000    0.02783    0.02750 =
         0.02030   -0.00137    0.00189   -0.00463
N4    5    0.557462    0.460346    0.254315    11.00000    0.01984    0.01951 =
         0.01783   -0.00005   -0.00044   -0.00107
N3    5    0.449110    0.616878    0.275796    11.00000    0.02210    0.01104 =
         0.02414    0.00200    0.00003   -0.00259
N2    5    0.645131    0.566146    0.155326    11.00000    0.02473    0.01940 =
         0.01877   -0.00024   -0.00210   -0.00301
N1    5    0.706344    0.551534    0.330947    11.00000    0.02053    0.01762 =
         0.02306   -0.00119   -0.00359    0.00281
C2    1    0.619003    0.415914    0.305699    11.00000    0.02453    0.02192 =
         0.02561    0.00376    0.00000    0.00267
AFIX  23
H2A   2    0.629049    0.354719    0.293851    11.00000   -1.20000
H2B   2    0.583172    0.418561    0.348322    11.00000   -1.20000
AFIX   0
C1    1    0.721821    0.461421    0.310386    11.00000    0.02558    0.02253 =
         0.02454    0.00095   -0.00607    0.00603
AFIX  23
H1A   2    0.766862    0.431577    0.342622    11.00000   -1.20000
H1B   2    0.756099    0.459999    0.267209    11.00000   -1.20000
AFIX   0
C4    1    0.580672    0.423486    0.188962    11.00000    0.02431    0.01905 =
         0.02897   -0.00401   -0.00151   -0.00378
AFIX  23
H4A   2    0.530072    0.377867    0.177995    11.00000   -1.20000
H4B   2    0.650355    0.397460    0.189607    11.00000   -1.20000
AFIX   0
C3    1    0.575528    0.494139    0.137836    11.00000    0.02553    0.02927 =
         0.02038    0.00241   -0.00085   -0.00342
AFIX  23
H3A   2    0.595293    0.470479    0.094643    11.00000   -1.20000
H3B   2    0.503869    0.515702    0.134149    11.00000   -1.20000
AFIX   0
C6    1    0.446555    0.459643    0.268171    11.00000    0.02339    0.01973 =
         0.02468    0.00321   -0.00213    0.00215
AFIX  23
H6A   2    0.428224    0.405970    0.291487    11.00000   -1.20000
H6B   2    0.406696    0.461723    0.226514    11.00000   -1.20000
AFIX   0
C13   1    0.702668    0.686285    0.432023    11.00000    0.03643    0.02801 =
         0.02193   -0.00264   -0.00512    0.00071
AFIX  13
H13   2    0.727028    0.730017    0.399685    11.00000   -1.20000
AFIX   0
C19   1    0.827614    0.672526    0.130637    11.00000    0.03383    0.03120 =
         0.02674   -0.00728    0.00679   -0.00527
AFIX  13
H19   2    0.789448    0.718475    0.154698    11.00000   -1.20000
AFIX   0
C5    1    0.420115    0.536544    0.310005    11.00000    0.02307    0.02242 =
         0.02600    0.00401    0.00072    0.00150
AFIX  23
H5A   2    0.345215    0.536866    0.318930    11.00000   -1.20000
H5B   2    0.457463    0.532859    0.352519    11.00000   -1.20000
AFIX   0
C32   1    0.450104    0.851311    0.286286    11.00000    0.03013    0.02203 =
         0.04900    0.00232   -0.00112    0.00011
AFIX 137
H32A  2    0.390114    0.876074    0.308240    11.00000   -1.50000
H32B  2    0.492536    0.897682    0.268298    11.00000   -1.50000
H32C  2    0.490988    0.817961    0.317996    11.00000   -1.50000
AFIX   0
C15   1    0.586246    0.691055    0.430139    11.00000    0.04012    0.03289 =
         0.02997   -0.00455   -0.00103    0.00897
AFIX 137
H15A  2    0.561022    0.673212    0.386736    11.00000   -1.50000
H15B  2    0.564293    0.750289    0.438801    11.00000   -1.50000
H15C  2    0.557951    0.652756    0.463658    11.00000   -1.50000
AFIX   0
C31   1    0.413297    0.791692    0.229995    11.00000    0.02706    0.02884 =
         0.02981    0.00557    0.00157    0.00430
AFIX  13
H31   2    0.476725    0.774274    0.205851    11.00000   -1.20000
AFIX   0
C28   1    0.264653    0.706296    0.330759    11.00000    0.02336    0.02363 =
         0.03798    0.00315    0.00308    0.00561
AFIX  13
H28   2    0.223220    0.652352    0.335075    11.00000   -1.20000
AFIX   0
C10   1    0.741012    0.491783    0.467301    11.00000    0.03153    0.02581 =
         0.02844    0.00003   -0.00189    0.00368
AFIX  13
H10   2    0.753673    0.436972    0.442961    11.00000   -1.20000
AFIX   0
C22   1    0.651359    0.669395    0.032234    11.00000    0.03561    0.03111 =
         0.02670    0.00822    0.00137   -0.01045
AFIX  13
H22   2    0.701768    0.689771   -0.001176    11.00000   -1.20000
AFIX   0
C25   1    0.262245    0.649499    0.189479    11.00000    0.02252    0.02473 =
         0.03719    0.00210   -0.00430    0.00022
AFIX  13
H25   2    0.217017    0.699263    0.177366    11.00000   -1.20000
AFIX   0
C26   1    0.320947    0.625696    0.127533    11.00000    0.03823    0.05026 =
         0.02879   -0.00294   -0.00968    0.00428
AFIX 137
H26A  2    0.371459    0.670737    0.117855    11.00000   -1.50000
H26B  2    0.272346    0.620246    0.090633    11.00000   -1.50000
H26C  2    0.356732    0.570819    0.134334    11.00000   -1.50000
AFIX   0
C12   1    0.630488    0.486871    0.491143    11.00000    0.04109    0.04580 =
         0.03713    0.01826   -0.00355   -0.00355
AFIX 137
H12A  2    0.616262    0.536247    0.519569    11.00000   -1.50000
H12B  2    0.620780    0.433442    0.515874    11.00000   -1.50000
H12C  2    0.583159    0.487758    0.453357    11.00000   -1.50000
AFIX   0
C29   1    0.321308    0.717482    0.396326    11.00000    0.03561    0.03449 =
         0.03149   -0.00433    0.00718    0.00652
AFIX 137
H29A  2    0.372403    0.671486    0.401698    11.00000   -1.50000
H29B  2    0.271644    0.714715    0.432196    11.00000   -1.50000
H29C  2    0.356208    0.773417    0.397127    11.00000   -1.50000
AFIX   0
C30   1    0.187008    0.778085    0.320158    11.00000    0.02837    0.03114 =
         0.05747    0.00330    0.01087    0.00515
AFIX 137
H30A  2    0.223572    0.832446    0.313097    11.00000   -1.50000
H30B  2    0.143281    0.783184    0.358909    11.00000   -1.50000
H30C  2    0.144005    0.765010    0.281617    11.00000   -1.50000
AFIX   0
C8    1    0.958592    0.523751    0.365232    11.00000    0.02200    0.05662 =
         0.04094   -0.00727   -0.00225   -0.00182
AFIX 137
H8A   2    0.945972    0.470532    0.389676    11.00000   -1.50000
H8B   2    1.032916    0.534902    0.363827    11.00000   -1.50000
H8C   2    0.931485    0.517748    0.320404    11.00000   -1.50000
AFIX   0
C16   1    0.780694    0.507445    0.045479    11.00000    0.03852    0.03350 =
         0.03369   -0.00935    0.00971   -0.00603
AFIX  13
H16   2    0.720078    0.474061    0.028595    11.00000   -1.20000
AFIX   0
C24   1    0.567337    0.620811   -0.004796    11.00000    0.04241    0.05343 =
         0.03765    0.01127   -0.00825    0.00145
AFIX 137
H24A  2    0.597465    0.570770   -0.026721    11.00000   -1.50000
H24B  2    0.535645    0.658831   -0.037640    11.00000   -1.50000
H24C  2    0.514725    0.601508    0.026097    11.00000   -1.50000
AFIX   0
C33   1    0.348791    0.846170    0.181597    11.00000    0.04597    0.03230 =
         0.05353    0.01776   -0.01211   -0.00547
AFIX 137
H33A  2    0.331476    0.811565    0.142822    11.00000   -1.50000
H33B  2    0.388646    0.896706    0.168263    11.00000   -1.50000
H33C  2    0.285211    0.864900    0.202913    11.00000   -1.50000
AFIX   0
C7    1    0.904775    0.598528    0.399127    11.00000    0.03452    0.03641 =
         0.03165    0.00186   -0.00639   -0.00363
AFIX  13
H7    2    0.933257    0.601636    0.444848    11.00000   -1.20000
AFIX   0
C14   1    0.743635    0.716574    0.499521    11.00000    0.05619    0.05286 =
         0.04869   -0.02595   -0.01946    0.01040
AFIX 137
H14A  2    0.716277    0.679186    0.533942    11.00000   -1.50000
H14B  2    0.721511    0.775970    0.507335    11.00000   -1.50000
H14C  2    0.819134    0.713803    0.500152    11.00000   -1.50000
AFIX   0
C9    1    0.931320    0.683946    0.365446    11.00000    0.03506    0.05747 =
         0.07681    0.00019    0.00565   -0.01626
AFIX 137
H9A   2    0.897790    0.686163    0.322169    11.00000   -1.50000
H9B   2    1.006205    0.688246    0.360341    11.00000   -1.50000
H9C   2    0.906914    0.731965    0.392324    11.00000   -1.50000
AFIX   0
C20   1    0.895495    0.719487    0.081907    11.00000    0.06065    0.06173 =
         0.04474   -0.01151    0.01231   -0.03726
AFIX 137
H20A  2    0.940308    0.677985    0.059874    11.00000   -1.50000
H20B  2    0.937930    0.762041    0.105212    11.00000   -1.50000
H20C  2    0.852008    0.748707    0.049220    11.00000   -1.50000
AFIX   0
C11   1    0.816027    0.491345    0.525697    11.00000    0.04495    0.06985 =
         0.03813    0.02206   -0.01294    0.00038
AFIX 137
H11A  2    0.886943    0.488093    0.509714    11.00000   -1.50000
H11B  2    0.801897    0.441408    0.553571    11.00000   -1.50000
H11C  2    0.807304    0.544252    0.551222    11.00000   -1.50000
AFIX   0
C27   1    0.190078    0.576362    0.208630    11.00000    0.02950    0.04614 =
         0.05722   -0.00241   -0.01546   -0.00591
AFIX 137
H27A  2    0.230796    0.525195    0.219804    11.00000   -1.50000
H27B  2    0.143695    0.563138    0.171732    11.00000   -1.50000
H27C  2    0.149381    0.593766    0.246658    11.00000   -1.50000
AFIX   0
C23   1    0.605048    0.749538    0.063596    11.00000    0.05660    0.03923 =
         0.06553    0.01368   -0.01645    0.00094
AFIX 137
H23A  2    0.554809    0.732350    0.096726    11.00000   -1.50000
H23B  2    0.570594    0.784271    0.029754    11.00000   -1.50000
H23C  2    0.659993    0.783473    0.084455    11.00000   -1.50000
AFIX   0
C21   1    0.894392    0.627968    0.181879    11.00000    0.04915    0.07556 =
         0.07976    0.01112   -0.02801   -0.02300
AFIX 137
H21A  2    0.850366    0.602430    0.215490    11.00000   -1.50000
H21B  2    0.940932    0.670035    0.202340    11.00000   -1.50000
H21C  2    0.935012    0.582655    0.160907    11.00000   -1.50000
AFIX   0
C17   1    0.841889    0.533052   -0.014354    11.00000    0.04850    0.05727 =
         0.04061   -0.01254    0.01743   -0.00506
AFIX 137
H17A  2    0.799998    0.571027   -0.042253    11.00000   -1.50000
H17B  2    0.860582    0.481375   -0.039104    11.00000   -1.50000
H17C  2    0.904682    0.563323   -0.000417    11.00000   -1.50000
AFIX   0
C18   1    0.843677    0.444603    0.087794    11.00000    0.09861    0.04607 =
         0.06437   -0.00135    0.02612    0.03258
AFIX 137
H18A  2    0.908561    0.471963    0.101348    11.00000   -1.50000
H18B  2    0.858579    0.392660    0.062314    11.00000   -1.50000
H18C  2    0.804155    0.429012    0.126771    11.00000   -1.50000
AFIX   0
HKLF 4


REM  ac311_a.res in P2(1)/n
REM wR2 = 0.0737, GooF = S = 0.910, Restrained GooF = 0.910 for all data
REM R1 = 0.0378 for 5194 Fo > 4sig(Fo) and 0.0806 for all 8013 data
REM 397 parameters refined using 0 restraints

END

WGHT      0.0325      0.0000

REM Highest difference peak  0.722,  deepest hole -0.422,  1-sigma level  0.099
Q1    1   0.6360  0.6009  0.2066  11.00000  0.05    0.72
Q2    1   0.6615  0.6341  0.2952  11.00000  0.05    0.68
Q3    1   0.6570  0.5900  0.2951  11.00000  0.05    0.62
;
_shelx_res_checksum              30318
_olex2_submission_special_instructions 'No special instructions were received'
_STOE_detector_distance          '60.0 mm'
_STOE_detector_pixelsize_x       '0.075 mm'
_STOE_detector_pixelsize_y       '0.075 mm'
_STOE_detector_size_x            '8.0 cm'
_STOE_detector_size_y            '7.7 cm'
_STOE_evaluation_integration_A   14.5
_STOE_evaluation_integration_B   0.7
_STOE_evaluation_integration_EMS 0.013
_STOE_evaluation_LANA_BIS_l_even_max -
_STOE_evaluation_LANA_BIS_l_odd_max -
_STOE_evaluation_LANA_BOS_l_even_max 4
_STOE_evaluation_LANA_BOS_l_odd_max 1
_STOE_evaluation_LANA_completeness 89.2
_STOE_evaluation_LANA_DXS_max_order 3
_STOE_evaluation_LANA_DYS_max_order 3
_STOE_evaluation_LANA_FS_max_order 3
_STOE_evaluation_LANA_max_2theta_available 58.6
_STOE_evaluation_LANA_max_2theta_desired 58.6
_STOE_evaluation_LANA_mean_redundancy 3.6
_STOE_evaluation_LANA_number_refls_after_OR 35934
_STOE_evaluation_LANA_number_refls_outliers 1811
_STOE_evaluation_LANA_number_refls_total 37745
_STOE_evaluation_LANA_number_refls_unique 10003
_STOE_evaluation_LANA_number_refls_written 35934
_STOE_evaluation_LANA_OR_c1      0.050
_STOE_evaluation_LANA_OR_c2      0
_STOE_evaluation_LANA_OR_c3      0
_STOE_evaluation_LANA_OR_c4      1.0
_STOE_evaluation_LANA_point_group 2/m
_STOE_evaluation_LANA_table      
;
#----------------------------------------------------------------------------
2Theta           6.7   12.9   19.1   25.3   31.5   37.7   43.9   50.1   56.3
#----------------------------------------------------------------------------
<Resolution>    5.17   3.11   2.16   1.60   1.30   1.10   0.95   0.84   0.77
N(total)         434   1670   2057   3125   4975   6613   7730   8214   2927
<Redundancy>     7.9    7.9    4.4    3.9    4.3    4.1    3.7    3.2    2.0
Complet. [%%]    94.1   96.5   97.7   98.1   99.4   99.7   99.7   99.8   55.8
<I/sigma>       52.2   36.9   24.5   16.2    8.0    4.9    2.8    1.7    1.1
R(int)         0.018  0.024  0.030  0.037  0.063  0.096  0.154  0.225  0.302
#----------------------------------------------------------------------------
;
_STOE_measurement_identifier     AC311
_STOE_measurement_max_exposure_per_frame '120.0 s'
_STOE_measurement_mean_exposure_per_frame '120.0 s'
_STOE_measurement_min_exposure_per_frame '120.0 s'
_STOE_measurement_total_exposure_time '18.0 h'
_STOE_measurement_total_frame_number 540
_STOE_measurement_total_run_number 8
_STOE_measurement_tube_power     '50.0 W'
####################################################################### 
# 
# This file contains crystal structure data downloaded from the 
# Cambridge Structural Database (CSD) hosted by the Cambridge 
# Crystallographic Data Centre (CCDC).
# 
# Full information about CCDC data access policies and citation 
# guidelines are available at http://www.ccdc.cam.ac.uk/access/V1 
# 
# Audit and citation data items may have been added by the CCDC. 
# Please retain this information to preserve the provenance of 
# this file and to allow appropriate attribution of the data. 
# 
#######################################################################

data_2_F
_database_code_depnum_ccdc_archive 'CCDC 2387125'
loop_
_audit_author_name
_audit_author_address
'Nicolas Casaretto'
;CNRS Ecole Polytechnique
France
;
_audit_update_record             
;
2024-09-27 deposited with the CCDC.	2025-07-15 downloaded from the CCDC.
;
_audit_creation_date             2024-05-14
_audit_creation_method           
;
Olex2 1.5
(compiled 2024.02.16 svn.r378c4104 for OlexSys, GUI svn.r6928)
;
_shelx_SHELXL_version_number     2018/3
_chemical_name_common            ?
_chemical_name_systematic        ?
_chemical_formula_moiety         '8(C33 H75 Ce F N4 Si3)'
_chemical_formula_sum            'C264 H600 Ce8 F8 N32 Si24'
_chemical_formula_weight         6170.84
_chemical_melting_point          ?
loop_
_atom_type_symbol
_atom_type_description
_atom_type_scat_dispersion_real
_atom_type_scat_dispersion_imag
_atom_type_scat_source
C C 0.0033 0.0016 'International Tables Vol C Tables 4.2.6.8 and 6.1.1.4'
H H 0.0000 0.0000 'International Tables Vol C Tables 4.2.6.8 and 6.1.1.4'
Ce Ce -0.2486 2.6331 'International Tables Vol C Tables 4.2.6.8 and 6.1.1.4'
F F 0.0171 0.0103 'International Tables Vol C Tables 4.2.6.8 and 6.1.1.4'
N N 0.0061 0.0033 'International Tables Vol C Tables 4.2.6.8 and 6.1.1.4'
Si Si 0.0817 0.0704 'International Tables Vol C Tables 4.2.6.8 and 6.1.1.4'

_shelx_space_group_comment       
;
The symmetry employed for this shelxl refinement is uniquely defined
by the following loop, which should always be used as a source of
symmetry information in preference to the above space-group names.
They are only intended as comments.
;
_space_group_crystal_system      monoclinic
_space_group_IT_number           14
_space_group_name_H-M_alt        'P 1 21/n 1'
_space_group_name_Hall           '-P 2yn'
loop_
_space_group_symop_operation_xyz
'x, y, z'
'-x+1/2, y+1/2, -z+1/2'
'-x, -y, -z'
'x-1/2, -y-1/2, z-1/2'

_cell_length_a                   20.3562(10)
_cell_length_b                   19.9580(9)
_cell_length_c                   20.6752(11)
_cell_angle_alpha                90
_cell_angle_beta                 103.739(4)
_cell_angle_gamma                90
_cell_volume                     8159.4(7)
_cell_formula_units_Z            1
_cell_measurement_reflns_used    29348
_cell_measurement_temperature    150
_cell_measurement_theta_max      29.95
_cell_measurement_theta_min      1.59
_shelx_estimated_absorpt_T_max   ?
_shelx_estimated_absorpt_T_min   ?
_exptl_absorpt_coefficient_mu    1.234
_exptl_absorpt_correction_T_max  1.0000
_exptl_absorpt_correction_T_min  1.0000
_exptl_absorpt_correction_type   multi-scan
_exptl_absorpt_process_details   
;
STOE LANA, absorption correction by scaling of reflection intensities.
J. Koziskova, F. Hahn, J. Richter, J. Kozisek, "Comparison of different
absorption corrections on the model structure of tetrakis(\m~2~-acetato)-
diaqua-di-copper(II)", Acta Chimica Slovaca, vol. 9, no. 2, 2016, pp. 136 - 140.
;
_exptl_absorpt_special_details   ?
_exptl_crystal_colour            black
_exptl_crystal_colour_primary    black
_exptl_crystal_density_diffrn    1.256
_exptl_crystal_density_meas      ?
_exptl_crystal_density_method    'not measured'
_exptl_crystal_description       plate
_exptl_crystal_F_000             3280
_exptl_crystal_size_max          ?
_exptl_crystal_size_mid          ?
_exptl_crystal_size_min          ?
_exptl_transmission_factor_max   ?
_exptl_transmission_factor_min   ?
_diffrn_reflns_av_R_equivalents  0.0287
_diffrn_reflns_av_unetI/netI     0.0274
_diffrn_reflns_Laue_measured_fraction_full 0.996
_diffrn_reflns_Laue_measured_fraction_max 0.902
_diffrn_reflns_limit_h_max       27
_diffrn_reflns_limit_h_min       -29
_diffrn_reflns_limit_k_max       28
_diffrn_reflns_limit_k_min       -22
_diffrn_reflns_limit_l_max       29
_diffrn_reflns_limit_l_min       -29
_diffrn_reflns_number            77535
_diffrn_reflns_point_group_measured_fraction_full 0.996
_diffrn_reflns_point_group_measured_fraction_max 0.902
_diffrn_reflns_theta_full        25.242
_diffrn_reflns_theta_max         30.644
_diffrn_reflns_theta_min         2.270
_diffrn_ambient_temperature      150
_diffrn_detector                 'EIGER2 1M CDTE'
_diffrn_detector_area_resol_mean 13.33
_diffrn_measured_fraction_theta_full 0.996
_diffrn_measured_fraction_theta_max 0.902
_diffrn_measurement_details      
;
 553 frames, detector distance = 60 mm
;
_diffrn_measurement_device       'Eulerian 4-circle diffractometer'
_diffrn_measurement_device_type  'STOE STADIVARI'
_diffrn_measurement_method       'rotation method, \w scans'
_diffrn_radiation_collimation    '1.2 0.6 mm diameter'
_diffrn_radiation_monochromator  'Graded multilayer mirror'
_diffrn_radiation_polarisn_norm  270
_diffrn_radiation_probe          x-ray
_diffrn_radiation_type           'Mo K\a'
_diffrn_radiation_wavelength     0.71073
_diffrn_source                   Axo_Mo
_diffrn_source_current           1.000
_diffrn_source_power             0.050
_diffrn_source_voltage           50
_reflns_Friedel_coverage         0.000
_reflns_Friedel_fraction_full    .
_reflns_Friedel_fraction_max     .
_reflns_number_gt                16506
_reflns_number_total             22744
_reflns_special_details          
;
 Reflections were merged by SHELXL according to the crystal
 class for the calculation of statistics and refinement.
 
 _reflns_Friedel_fraction is defined as the number of unique
 Friedel pairs measured divided by the number that would be
 possible theoretically, ignoring centric projections and
 systematic absences.
;
_reflns_threshold_expression     'I > 2\s(I)'
_computing_cell_refinement       
;
X-Area Recipe 1.37.0.0 (STOE, 2021)
;
_computing_data_collection       
;
X-Area Pilatus3_SV 1.31.186.0 (STOE, 2022)
;
_computing_data_reduction        
;
X-Area Integrate 2.5.3.0 (STOE, 2021)
X-Area LANA 2.7.5.0 (STOE, 2022)
;
_computing_molecular_graphics    'Olex2 1.5 (Dolomanov et al., 2009)'
_computing_publication_material  
;
STOE & Cie GmbH, X-Area, software package for collecting single-crystal or
multi-domain crystal data on STOE area-detector diffractometers, for image 
processing, for the correction and scaling of reflection intensities and 
for outlier rejection, version 2.1, Darmstadt 2022
;
_computing_structure_refinement  'SHELXL 2018/3 (Sheldrick, 2015)'
_computing_structure_solution    'SHELXT 2018/2 (Sheldrick, 2018)'
_refine_diff_density_max         0.677
_refine_diff_density_min         -0.873
_refine_diff_density_rms         0.068
_refine_ls_extinction_coef       .
_refine_ls_extinction_method     none
_refine_ls_goodness_of_fit_ref   1.035
_refine_ls_hydrogen_treatment    mixed
_refine_ls_matrix_type           full
_refine_ls_number_parameters     1214
_refine_ls_number_reflns         22744
_refine_ls_number_restraints     0
_refine_ls_R_factor_all          0.0609
_refine_ls_R_factor_gt           0.0371
_refine_ls_restrained_S_all      1.035
_refine_ls_shift/su_max          0.002
_refine_ls_shift/su_mean         0.000
_refine_ls_structure_factor_coef Fsqd
_refine_ls_weighting_details     
'w=1/[\s^2^(Fo^2^)+(0.0397P)^2^+7.1942P] where P=(Fo^2^+2Fc^2^)/3'
_refine_ls_weighting_scheme      calc
_refine_ls_wR_factor_gt          0.0869
_refine_ls_wR_factor_ref         0.0998
_refine_special_details          ?
_olex2_refinement_description    
;
1. Fixed Uiso
 At 1.5 times of:
  All C(H,H,H) groups
2.a Idealised Me refined as rotating group:
 C27B(H27A,H27B,H27C), C20B(H20A,H20B,H20C), C26A(H26D,H26E,H26F), C14B(H14A,
 H14B,H14C), C15A(H15D,H15E,H15F), C8A(H8AA,H8AB,H8AC), C8B(H8BA,H8BB,H8BC),
 C14A(H14D,H14E,H14F), C9B(H9BA,H9BB,H9BC), C18A(H18D,H18E,H18F), C17A(H17D,
 H17E,H17F), C23A(H23D,H23E,H23F), C24A(H24D,H24E,H24F)
;
_atom_sites_solution_hydrogens   mixed
_atom_sites_solution_primary     dual
_atom_sites_solution_secondary   ?
loop_
_atom_site_label
_atom_site_type_symbol
_atom_site_fract_x
_atom_site_fract_y
_atom_site_fract_z
_atom_site_U_iso_or_equiv
_atom_site_adp_type
_atom_site_occupancy
_atom_site_site_symmetry_order
_atom_site_calc_flag
_atom_site_refinement_flags_posn
_atom_site_refinement_flags_adp
_atom_site_refinement_flags_occupancy
_atom_site_disorder_assembly
_atom_site_disorder_group
Ce1B Ce 0.59891(2) 0.25692(2) 0.21334(2) 0.04090(4) Uani 1 1 d . . . . .
Ce1A Ce 0.27663(2) 0.26387(2) 0.39074(2) 0.04123(5) Uani 1 1 d . . . . .
Si1B Si 0.53649(4) 0.41707(4) 0.14661(4) 0.04414(17) Uani 1 1 d . . . . .
Si1A Si 0.15406(4) 0.28561(5) 0.23612(4) 0.04712(18) Uani 1 1 d . . . . .
Si2A Si 0.35019(5) 0.41577(4) 0.46824(4) 0.04683(18) Uani 1 1 d . . . . .
Si3A Si 0.32374(5) 0.09804(4) 0.44578(4) 0.04611(18) Uani 1 1 d . . . . .
Si3B Si 0.52536(5) 0.09661(4) 0.16288(4) 0.04708(19) Uani 1 1 d . . . . .
Si2B Si 0.75989(5) 0.24233(4) 0.32900(4) 0.04685(18) Uani 1 1 d . . . . .
F1B F 0.64015(10) 0.25387(9) 0.12939(9) 0.0524(4) Uani 1 1 d . . . . .
F1A F 0.35685(9) 0.26377(9) 0.34305(10) 0.0524(4) Uani 1 1 d . . . . .
N4A N 0.18267(13) 0.26768(13) 0.45807(13) 0.0471(6) Uani 1 1 d . . . . .
N4B N 0.53654(13) 0.26731(12) 0.30936(13) 0.0456(5) Uani 1 1 d . . . . .
N1B N 0.53180(13) 0.34698(13) 0.19519(13) 0.0456(5) Uani 1 1 d . . . . .
N1A N 0.17987(13) 0.29484(13) 0.32183(13) 0.0456(5) Uani 1 1 d . . . . .
N2B N 0.67709(13) 0.27086(12) 0.30828(12) 0.0453(5) Uani 1 1 d . . . . .
N3A N 0.26478(13) 0.16263(12) 0.43275(13) 0.0450(5) Uani 1 1 d . . . . .
N3B N 0.54786(13) 0.15876(12) 0.22350(13) 0.0461(5) Uani 1 1 d . . . . .
N2A N 0.30393(13) 0.34268(13) 0.46850(13) 0.0478(6) Uani 1 1 d . . . . .
C31B C 0.52386(19) 0.01091(16) 0.20154(17) 0.0514(7) Uani 1 1 d . . . . .
C5A C 0.19857(17) 0.14796(16) 0.44598(18) 0.0496(7) Uani 1 1 d . . . . .
C10B C 0.62598(16) 0.42120(16) 0.13537(17) 0.0476(7) Uani 1 1 d . . . . .
C4B C 0.58922(18) 0.26936(18) 0.37214(16) 0.0509(7) Uani 1 1 d . . . . .
C1B C 0.47267(17) 0.34316(17) 0.22509(17) 0.0506(7) Uani 1 1 d . . . . .
C2B C 0.49558(18) 0.32982(17) 0.29905(17) 0.0502(7) Uani 1 1 d . . . . .
C3B C 0.65143(18) 0.30462(17) 0.36117(17) 0.0498(7) Uani 1 1 d . . . . .
C5B C 0.52557(18) 0.14690(17) 0.28553(17) 0.0501(7) Uani 1 1 d . . . . .
C16B C 0.78126(18) 0.22010(17) 0.24745(18) 0.0532(7) Uani 1 1 d . . . . .
C25A C 0.3050(2) 0.03779(18) 0.37310(18) 0.0582(8) Uani 1 1 d . . . . .
C7B C 0.47718(18) 0.41070(18) 0.06103(17) 0.0534(7) Uani 1 1 d . . . . .
C6B C 0.49213(18) 0.20833(16) 0.30557(18) 0.0499(7) Uani 1 1 d . . . . .
C19A C 0.44123(18) 0.40463(18) 0.51603(17) 0.0541(8) Uani 1 1 d . . . . .
C16A C 0.35067(19) 0.43325(18) 0.37879(17) 0.0553(8) Uani 1 1 d . . . . .
C4A C 0.20239(19) 0.32081(18) 0.50926(18) 0.0530(7) Uani 1 1 d . . . . .
C13A C 0.13465(19) 0.36833(18) 0.19001(17) 0.0549(8) Uani 1 1 d . . . . .
C6A C 0.18066(19) 0.20181(17) 0.49000(18) 0.0517(7) Uani 1 1 d . . . . .
C2A C 0.11815(17) 0.28315(18) 0.41013(17) 0.0508(7) Uani 1 1 d . . . . .
C25B C 0.5860(2) 0.10172(18) 0.10702(17) 0.0568(8) Uani 1 1 d . . . . .
C13B C 0.5107(2) 0.49549(17) 0.18624(18) 0.0555(8) Uani 1 1 d . . . . .
C31A C 0.32169(18) 0.04842(16) 0.52359(17) 0.0500(7) Uani 1 1 d . . . . .
C28A C 0.40816(18) 0.13804(18) 0.4492(2) 0.0594(9) Uani 1 1 d . . . . .
C27B C 0.65652(19) 0.07643(18) 0.14050(19) 0.0631(9) Uani 1 1 d . . . . .
H27A H 0.655099 0.027816 0.146697 0.095 Uiso 1 1 calc R U . . .
H27B H 0.672082 0.098252 0.183902 0.095 Uiso 1 1 calc R U . . .
H27C H 0.687731 0.086962 0.112404 0.095 Uiso 1 1 calc R U . . .
C22B C 0.81893(19) 0.30675(19) 0.37926(19) 0.0589(8) Uani 1 1 d . . . . .
C12B C 0.6344(2) 0.4677(2) 0.0795(2) 0.0601(9) Uani 1 1 d . . . . .
C3A C 0.27865(19) 0.32665(19) 0.52798(17) 0.0550(8) Uani 1 1 d . . . . .
C1A C 0.13128(18) 0.32738(17) 0.35507(18) 0.0512(7) Uani 1 1 d . . . . .
C11B C 0.6787(2) 0.4379(2) 0.1993(2) 0.0606(9) Uani 1 1 d . . . . .
C19B C 0.76886(18) 0.16392(19) 0.38216(19) 0.0578(8) Uani 1 1 d . . . . .
C10A C 0.22774(19) 0.24587(19) 0.20838(19) 0.0572(8) Uani 1 1 d . . . . .
C28B C 0.4372(2) 0.1133(2) 0.1108(2) 0.0634(9) Uani 1 1 d . . . . .
C33B C 0.5847(2) -0.00815(19) 0.2558(2) 0.0603(9) Uani 1 1 d . . . . .
C33A C 0.3222(2) 0.0895(2) 0.58545(19) 0.0634(9) Uani 1 1 d . . . . .
C17B C 0.7946(2) 0.2807(2) 0.2075(2) 0.0610(9) Uani 1 1 d . . . . .
C20B C 0.72548(19) 0.10688(18) 0.3458(2) 0.0663(10) Uani 1 1 d . . . . .
H20A H 0.677745 0.120016 0.335829 0.099 Uiso 1 1 calc R U . . .
H20B H 0.732118 0.066843 0.374087 0.099 Uiso 1 1 calc R U . . .
H20C H 0.738706 0.097105 0.304226 0.099 Uiso 1 1 calc R U . . .
C7A C 0.0799(2) 0.2263(2) 0.21234(19) 0.0613(9) Uani 1 1 d . . . . .
C26A C 0.3060(2) 0.0741(2) 0.30809(19) 0.0746(11) Uani 1 1 d . . . . .
H26D H 0.268190 0.105772 0.297173 0.112 Uiso 1 1 calc R U . . .
H26E H 0.301773 0.041295 0.272073 0.112 Uiso 1 1 calc R U . . .
H26F H 0.348745 0.098517 0.313422 0.112 Uiso 1 1 calc R U . . .
C23B C 0.8055(2) 0.3789(2) 0.3562(2) 0.0650(10) Uani 1 1 d . . . . .
C32B C 0.5070(2) -0.04446(19) 0.1494(2) 0.0614(9) Uani 1 1 d . . . . .
C32A C 0.3758(2) -0.0059(2) 0.5389(2) 0.0639(10) Uani 1 1 d . . . . .
C15B C 0.5115(3) 0.5585(2) 0.1446(2) 0.0723(12) Uani 1 1 d . . . . .
C20A C 0.4806(2) 0.3583(2) 0.4804(3) 0.0707(11) Uani 1 1 d . . . . .
C14B C 0.5485(2) 0.50806(18) 0.25813(19) 0.0661(10) Uani 1 1 d . . . . .
H14A H 0.550169 0.466538 0.283776 0.099 Uiso 1 1 calc R U . . .
H14B H 0.524934 0.542725 0.277556 0.099 Uiso 1 1 calc R U . . .
H14C H 0.594583 0.523019 0.259313 0.099 Uiso 1 1 calc R U . . .
C18B C 0.8391(2) 0.1694(2) 0.2529(3) 0.0693(11) Uani 1 1 d . . . . .
C15A C 0.0912(2) 0.4183(2) 0.2170(2) 0.0698(10) Uani 1 1 d . . . . .
H15D H 0.083604 0.458091 0.188440 0.105 Uiso 1 1 calc R U . . .
H15E H 0.114434 0.431217 0.262349 0.105 Uiso 1 1 calc R U . . .
H15F H 0.047664 0.397581 0.217425 0.105 Uiso 1 1 calc R U . . .
C30A C 0.4642(2) 0.0897(3) 0.4416(3) 0.0748(13) Uani 1 1 d . . . . .
C26B C 0.5607(3) 0.0681(2) 0.0389(2) 0.0720(12) Uani 1 1 d . . . . .
C22A C 0.3139(2) 0.4871(2) 0.5096(2) 0.0685(10) Uani 1 1 d . . . . .
C8A C 0.0970(2) 0.1595(2) 0.2491(2) 0.0825(13) Uani 1 1 d . . . . .
H8AA H 0.141293 0.143916 0.244514 0.124 Uiso 1 1 calc R U . . .
H8AB H 0.062468 0.126171 0.229883 0.124 Uiso 1 1 calc R U . . .
H8AC H 0.098020 0.165683 0.296338 0.124 Uiso 1 1 calc R U . . .
C21A C 0.4455(2) 0.3790(3) 0.5863(2) 0.0706(11) Uani 1 1 d . . . . .
C21B C 0.7547(3) 0.1745(3) 0.4504(2) 0.0730(11) Uani 1 1 d . . . . .
C8B C 0.4929(2) 0.3509(2) 0.02194(19) 0.0741(11) Uani 1 1 d . . . . .
H8BA H 0.539870 0.353706 0.017964 0.111 Uiso 1 1 calc R U . . .
H8BB H 0.462464 0.350928 -0.022577 0.111 Uiso 1 1 calc R U . . .
H8BC H 0.486603 0.309483 0.045178 0.111 Uiso 1 1 calc R U . . .
C29B C 0.3825(2) 0.1054(3) 0.1491(3) 0.0782(12) Uani 1 1 d . . . . .
C14A C 0.1060(2) 0.3569(2) 0.11568(19) 0.0704(10) Uani 1 1 d . . . . .
H14D H 0.066080 0.327963 0.109126 0.106 Uiso 1 1 calc R U . . .
H14E H 0.140368 0.335276 0.096604 0.106 Uiso 1 1 calc R U . . .
H14F H 0.093306 0.399983 0.093583 0.106 Uiso 1 1 calc R U . . .
C24B C 0.8935(2) 0.2891(2) 0.3874(3) 0.0690(11) Uani 1 1 d . . . . .
C9B C 0.4027(2) 0.4102(3) 0.0640(2) 0.0819(13) Uani 1 1 d . . . . .
H9BA H 0.393475 0.370047 0.087592 0.123 Uiso 1 1 calc R U . . .
H9BB H 0.373966 0.410146 0.018650 0.123 Uiso 1 1 calc R U . . .
H9BC H 0.393014 0.450231 0.087619 0.123 Uiso 1 1 calc R U . . .
C30B C 0.4324(3) 0.1826(2) 0.0789(3) 0.0800(13) Uani 1 1 d . . . . .
C12A C 0.2070(3) 0.2000(3) 0.1469(3) 0.0829(14) Uani 1 1 d . . . . .
C18A C 0.4000(2) 0.4887(2) 0.3692(2) 0.0785(12) Uani 1 1 d . . . . .
H18D H 0.383444 0.532149 0.380594 0.118 Uiso 1 1 calc R U . . .
H18E H 0.403256 0.489217 0.322659 0.118 Uiso 1 1 calc R U . . .
H18F H 0.444746 0.479907 0.398208 0.118 Uiso 1 1 calc R U . . .
C27A C 0.2385(3) 0.0009(2) 0.3670(2) 0.0717(11) Uani 1 1 d . . . . .
C17A C 0.2816(2) 0.4471(2) 0.33281(19) 0.0756(12) Uani 1 1 d . . . . .
H17D H 0.249603 0.412412 0.339110 0.113 Uiso 1 1 calc R U . . .
H17E H 0.285413 0.446643 0.286439 0.113 Uiso 1 1 calc R U . . .
H17F H 0.265401 0.491053 0.343299 0.113 Uiso 1 1 calc R U . . .
C11A C 0.2800(2) 0.2963(3) 0.1964(2) 0.0675(10) Uani 1 1 d . . . . .
C23A C 0.2418(2) 0.5053(2) 0.4785(3) 0.0931(15) Uani 1 1 d . . . . .
H23D H 0.239587 0.529884 0.437051 0.140 Uiso 1 1 calc R U . . .
H23E H 0.224156 0.533485 0.509346 0.140 Uiso 1 1 calc R U . . .
H23F H 0.214593 0.464385 0.468920 0.140 Uiso 1 1 calc R U . . .
C9A C 0.0115(2) 0.2518(3) 0.2199(3) 0.0814(14) Uani 1 1 d . . . . .
C29A C 0.4325(3) 0.1809(3) 0.5115(3) 0.0847(15) Uani 1 1 d . . . . .
C24A C 0.3587(3) 0.5467(3) 0.5245(4) 0.143(3) Uani 1 1 d . . . . .
H24D H 0.403944 0.532712 0.549009 0.215 Uiso 1 1 calc R U . . .
H24E H 0.340030 0.578480 0.551464 0.215 Uiso 1 1 calc R U . . .
H24F H 0.361792 0.568220 0.482661 0.215 Uiso 1 1 calc R U . . .
H5BA H 0.5655(15) 0.1360(15) 0.3242(15) 0.038(8) Uiso 1 1 d . . . . .
H5AA H 0.1608(17) 0.1432(17) 0.4035(17) 0.052(9) Uiso 1 1 d . . . . .
H4AA H 0.1819(16) 0.3612(17) 0.4860(16) 0.046(9) Uiso 1 1 d . . . . .
H1BA H 0.4464(16) 0.3860(16) 0.2193(15) 0.044(8) Uiso 1 1 d . . . . .
H3BA H 0.6407(16) 0.3524(16) 0.3499(15) 0.045(8) Uiso 1 1 d . . . . .
H2BA H 0.5261(16) 0.3681(16) 0.3197(15) 0.045(9) Uiso 1 1 d . . . . .
H2AA H 0.0969(17) 0.2389(16) 0.3919(17) 0.049(9) Uiso 1 1 d . . . . .
H21A H 0.709(2) 0.1871(18) 0.4488(18) 0.059(11) Uiso 1 1 d . . . . .
H1AA H 0.0884(17) 0.3380(17) 0.3219(17) 0.053(9) Uiso 1 1 d . . . . .
H6BA H 0.4789(15) 0.2027(15) 0.3472(16) 0.043(8) Uiso 1 1 d . . . . .
H25B H 0.5903(16) 0.1500(17) 0.0992(16) 0.050(9) Uiso 1 1 d . . . . .
H19B H 0.8174(19) 0.1552(18) 0.3898(17) 0.059(10) Uiso 1 1 d . . . . .
H2AB H 0.0864(17) 0.3065(17) 0.4331(17) 0.055(10) Uiso 1 1 d . . . . .
H10A H 0.2492(19) 0.2136(19) 0.2467(19) 0.064(11) Uiso 1 1 d . . . . .
H12A H 0.6283(19) 0.515(2) 0.0925(19) 0.068(11) Uiso 1 1 d . . . . .
H5AB H 0.1988(17) 0.1055(18) 0.4696(17) 0.056(10) Uiso 1 1 d . . . . .
H16B H 0.7416(16) 0.1962(16) 0.2224(15) 0.042(8) Uiso 1 1 d . . . . .
H6AA H 0.1376(17) 0.1949(16) 0.4998(16) 0.049(9) Uiso 1 1 d . . . . .
H19A H 0.4614(17) 0.4481(18) 0.5186(17) 0.054(10) Uiso 1 1 d . . . . .
H6AB H 0.2126(17) 0.2012(17) 0.5318(17) 0.051(9) Uiso 1 1 d . . . . .
H17A H 0.838(2) 0.3042(19) 0.2286(19) 0.066(11) Uiso 1 1 d . . . . .
H3AA H 0.2943(17) 0.3614(17) 0.5676(17) 0.055(10) Uiso 1 1 d . . . . .
H33A H 0.5808(18) -0.0526(19) 0.2731(17) 0.058(10) Uiso 1 1 d . . . . .
H6BB H 0.4481(18) 0.2168(18) 0.2694(18) 0.057(10) Uiso 1 1 d . . . . .
H21D H 0.424(2) 0.411(2) 0.615(2) 0.070(12) Uiso 1 1 d . . . . .
H5BB H 0.4952(16) 0.1091(17) 0.2829(16) 0.048(9) Uiso 1 1 d . . . . .
H2BB H 0.4560(18) 0.3249(17) 0.3205(17) 0.057(10) Uiso 1 1 d . . . . .
H3AB H 0.3018(19) 0.283(2) 0.5511(19) 0.066(11) Uiso 1 1 d . . . . .
H33D H 0.3151(19) 0.0635(19) 0.6252(19) 0.067(11) Uiso 1 1 d . . . . .
H23A H 0.759(2) 0.3937(19) 0.3517(19) 0.066(12) Uiso 1 1 d . . . . .
H32A H 0.467(2) -0.036(2) 0.116(2) 0.073(13) Uiso 1 1 d . . . . .
H4AB H 0.1832(17) 0.3124(17) 0.5451(17) 0.054(10) Uiso 1 1 d . . . . .
H17B H 0.761(2) 0.312(2) 0.2022(19) 0.065(12) Uiso 1 1 d . . . . .
H12B H 0.6803(19) 0.4688(18) 0.0753(18) 0.060(10) Uiso 1 1 d . . . . .
H10B H 0.6341(17) 0.3780(18) 0.1230(17) 0.057(10) Uiso 1 1 d . . . . .
H7B H 0.4847(17) 0.4522(18) 0.0397(17) 0.059(10) Uiso 1 1 d . . . . .
H32D H 0.3703(19) -0.0339(19) 0.573(2) 0.065(11) Uiso 1 1 d . . . . .
H11A H 0.6731(19) 0.408(2) 0.239(2) 0.073(12) Uiso 1 1 d . . . . .
H28A H 0.3986(17) 0.1686(18) 0.4100(18) 0.057(10) Uiso 1 1 d . . . . .
H13B H 0.4628(18) 0.4862(17) 0.1846(17) 0.053(10) Uiso 1 1 d . . . . .
H11D H 0.2612(18) 0.3252(18) 0.1580(18) 0.055(10) Uiso 1 1 d . . . . .
H21B H 0.7821(19) 0.2106(19) 0.4784(18) 0.058(11) Uiso 1 1 d . . . . .
H31A H 0.2782(18) 0.0250(18) 0.5114(18) 0.058(10) Uiso 1 1 d . . . . .
H23B H 0.834(2) 0.407(2) 0.389(2) 0.075(12) Uiso 1 1 d . . . . .
H11B H 0.725(2) 0.4335(19) 0.1932(19) 0.069(12) Uiso 1 1 d . . . . .
H11E H 0.320(2) 0.274(2) 0.190(2) 0.083(14) Uiso 1 1 d . . . . .
H24A H 0.903(2) 0.243(2) 0.403(2) 0.085(15) Uiso 1 1 d . . . . .
H32B H 0.503(2) -0.088(2) 0.172(2) 0.073(12) Uiso 1 1 d . . . . .
H16A H 0.3685(18) 0.3921(19) 0.3664(17) 0.059(10) Uiso 1 1 d . . . . .
H31B H 0.4883(18) 0.0146(17) 0.2196(17) 0.054(10) Uiso 1 1 d . . . . .
H30A H 0.465(2) 0.192(2) 0.056(2) 0.067(13) Uiso 1 1 d . . . . .
H33B H 0.6275(19) -0.0115(18) 0.2425(18) 0.058(11) Uiso 1 1 d . . . . .
H1AB H 0.1480(18) 0.3718(19) 0.3726(18) 0.063(11) Uiso 1 1 d . . . . .
H18A H 0.883(2) 0.189(2) 0.279(2) 0.084(14) Uiso 1 1 d . . . . .
H21C H 0.762(2) 0.133(2) 0.478(2) 0.074(12) Uiso 1 1 d . . . . .
H11C H 0.677(2) 0.488(2) 0.215(2) 0.078(13) Uiso 1 1 d . . . . .
H18B H 0.844(2) 0.158(2) 0.203(2) 0.090(14) Uiso 1 1 d . . . . .
H28B H 0.4251(18) 0.0825(18) 0.0755(18) 0.060(10) Uiso 1 1 d . . . . .
H15A H 0.4977(19) 0.597(2) 0.1681(19) 0.070(12) Uiso 1 1 d . . . . .
H13A H 0.1804(19) 0.3911(19) 0.1986(18) 0.063(11) Uiso 1 1 d . . . . .
H12C H 0.600(2) 0.4602(19) 0.034(2) 0.068(12) Uiso 1 1 d . . . . .
H4BA H 0.6012(17) 0.2251(17) 0.3870(17) 0.051(9) Uiso 1 1 d . . . . .
H1BB H 0.4399(17) 0.3102(18) 0.2021(17) 0.053(10) Uiso 1 1 d . . . . .
H3BB H 0.6848(18) 0.3038(18) 0.4042(19) 0.062(11) Uiso 1 1 d . . . . .
H29A H 0.388(2) 0.138(2) 0.187(2) 0.077(13) Uiso 1 1 d . . . . .
H7A H 0.0751(17) 0.2222(17) 0.1629(18) 0.051(9) Uiso 1 1 d . . . . .
H17C H 0.800(2) 0.267(2) 0.163(2) 0.083(14) Uiso 1 1 d . . . . .
H4BB H 0.5716(18) 0.2921(19) 0.4067(18) 0.063(11) Uiso 1 1 d . . . . .
H22B H 0.8109(17) 0.3031(17) 0.4224(18) 0.052(9) Uiso 1 1 d . . . . .
H33E H 0.366(2) 0.110(2) 0.598(2) 0.079(14) Uiso 1 1 d . . . . .
H30D H 0.476(2) 0.062(2) 0.479(2) 0.074(12) Uiso 1 1 d . . . . .
H27D H 0.2262(19) -0.030(2) 0.327(2) 0.071(12) Uiso 1 1 d . . . . .
H20D H 0.456(2) 0.316(2) 0.4689(19) 0.069(12) Uiso 1 1 d . . . . .
H9AA H -0.008(2) 0.296(2) 0.197(2) 0.072(13) Uiso 1 1 d . . . . .
H27E H 0.237(2) -0.026(2) 0.405(2) 0.094(16) Uiso 1 1 d . . . . .
H32E H 0.419(2) 0.014(2) 0.554(2) 0.074(13) Uiso 1 1 d . . . . .
H18C H 0.830(2) 0.127(2) 0.274(2) 0.080(13) Uiso 1 1 d . . . . .
H24B H 0.907(2) 0.290(2) 0.347(2) 0.083(14) Uiso 1 1 d . . . . .
H15B H 0.558(3) 0.570(2) 0.143(2) 0.099(17) Uiso 1 1 d . . . . .
H15C H 0.489(2) 0.553(2) 0.101(2) 0.088(15) Uiso 1 1 d . . . . .
H32F H 0.375(2) -0.034(2) 0.500(2) 0.099(16) Uiso 1 1 d . . . . .
H12D H 0.252(2) 0.182(2) 0.135(2) 0.090(14) Uiso 1 1 d . . . . .
H11F H 0.294(2) 0.330(2) 0.232(2) 0.078(13) Uiso 1 1 d . . . . .
H23C H 0.817(2) 0.386(2) 0.310(2) 0.084(14) Uiso 1 1 d . . . . .
H9AB H 0.014(3) 0.254(2) 0.267(3) 0.096(16) Uiso 1 1 d . . . . .
H9AC H -0.023(2) 0.217(2) 0.204(2) 0.090(15) Uiso 1 1 d . . . . .
H20E H 0.491(2) 0.380(2) 0.443(2) 0.084(14) Uiso 1 1 d . . . . .
H25A H 0.339(2) 0.006(2) 0.380(2) 0.072(12) Uiso 1 1 d . . . . .
H32C H 0.546(2) -0.051(2) 0.128(2) 0.073(12) Uiso 1 1 d . . . . .
H33F H 0.290(2) 0.126(2) 0.577(2) 0.082(13) Uiso 1 1 d . . . . .
H21E H 0.494(2) 0.377(2) 0.612(2) 0.091(15) Uiso 1 1 d . . . . .
H20F H 0.524(2) 0.349(2) 0.513(2) 0.084(14) Uiso 1 1 d . . . . .
H30B H 0.445(2) 0.226(2) 0.110(2) 0.091(15) Uiso 1 1 d . . . . .
H24C H 0.919(2) 0.319(2) 0.415(2) 0.082(14) Uiso 1 1 d . . . . .
H12E H 0.184(3) 0.228(3) 0.107(3) 0.12(2) Uiso 1 1 d . . . . .
H26A H 0.516(2) 0.090(2) 0.013(2) 0.082(15) Uiso 1 1 d . . . . .
H26B H 0.5545(19) 0.022(2) 0.0445(18) 0.064(11) Uiso 1 1 d . . . . .
H33C H 0.600(2) 0.024(2) 0.292(2) 0.081(13) Uiso 1 1 d . . . . .
H26C H 0.591(3) 0.075(3) 0.011(3) 0.120(19) Uiso 1 1 d . . . . .
H22A H 0.318(2) 0.471(2) 0.558(2) 0.098(16) Uiso 1 1 d . . . . .
H30E H 0.504(3) 0.114(3) 0.438(3) 0.109(18) Uiso 1 1 d . . . . .
H12F H 0.173(3) 0.164(3) 0.154(2) 0.101(17) Uiso 1 1 d . . . . .
H30F H 0.450(2) 0.061(3) 0.401(3) 0.104(18) Uiso 1 1 d . . . . .
H27F H 0.198(2) 0.031(2) 0.356(2) 0.086(14) Uiso 1 1 d . . . . .
H21F H 0.430(3) 0.336(3) 0.589(3) 0.12(2) Uiso 1 1 d . . . . .
H29D H 0.403(2) 0.222(2) 0.516(2) 0.087(14) Uiso 1 1 d . . . . .
H29B H 0.340(2) 0.115(2) 0.120(2) 0.088(14) Uiso 1 1 d . . . . .
H29E H 0.472(2) 0.203(2) 0.507(2) 0.094(15) Uiso 1 1 d . . . . .
H29C H 0.379(2) 0.060(3) 0.168(2) 0.106(18) Uiso 1 1 d . . . . .
H29F H 0.448(3) 0.155(3) 0.551(3) 0.12(2) Uiso 1 1 d . . . . .
H30C H 0.383(3) 0.191(3) 0.052(3) 0.122(19) Uiso 1 1 d . . . . .

loop_
_atom_site_aniso_label
_atom_site_aniso_U_11
_atom_site_aniso_U_22
_atom_site_aniso_U_33
_atom_site_aniso_U_23
_atom_site_aniso_U_13
_atom_site_aniso_U_12
Ce1B 0.04150(9) 0.04295(8) 0.03980(8) 0.00003(6) 0.01271(6) -0.00045(6)
Ce1A 0.04033(9) 0.04396(8) 0.04076(8) 0.00031(6) 0.01233(6) 0.00056(6)
Si1B 0.0437(4) 0.0441(4) 0.0447(4) 0.0020(3) 0.0107(3) 0.0017(3)
Si1A 0.0433(5) 0.0514(4) 0.0459(4) 0.0011(3) 0.0093(4) -0.0015(4)
Si2A 0.0523(5) 0.0446(4) 0.0432(4) -0.0032(3) 0.0107(4) -0.0010(4)
Si3A 0.0482(5) 0.0450(4) 0.0478(5) 0.0041(3) 0.0167(4) 0.0034(3)
Si3B 0.0511(5) 0.0446(4) 0.0454(4) 0.0000(3) 0.0112(4) -0.0064(3)
Si2B 0.0436(4) 0.0476(4) 0.0484(4) 0.0040(3) 0.0092(3) -0.0008(3)
F1B 0.0645(12) 0.0510(10) 0.0488(10) -0.0023(7) 0.0277(9) -0.0031(8)
F1A 0.0476(10) 0.0574(10) 0.0574(11) 0.0045(8) 0.0228(8) 0.0027(8)
N4A 0.0467(14) 0.0493(13) 0.0484(14) 0.0021(11) 0.0175(11) 0.0041(11)
N4B 0.0468(14) 0.0470(13) 0.0458(13) 0.0023(10) 0.0165(11) 0.0014(10)
N1B 0.0410(13) 0.0488(13) 0.0483(14) 0.0023(10) 0.0133(11) 0.0028(10)
N1A 0.0413(13) 0.0488(13) 0.0469(13) 0.0020(10) 0.0110(11) 0.0024(10)
N2B 0.0479(14) 0.0478(13) 0.0405(12) 0.0013(10) 0.0109(10) 0.0005(11)
N3A 0.0444(14) 0.0454(12) 0.0484(14) 0.0015(10) 0.0172(11) -0.0012(10)
N3B 0.0495(15) 0.0464(13) 0.0448(13) -0.0001(10) 0.0163(11) -0.0015(11)
N2A 0.0521(15) 0.0521(14) 0.0404(13) -0.0029(10) 0.0131(11) -0.0005(11)
C31B 0.056(2) 0.0476(16) 0.0532(18) 0.0002(13) 0.0180(15) -0.0061(14)
C5A 0.0432(17) 0.0505(16) 0.0575(19) 0.0054(14) 0.0167(14) 0.0014(13)
C10B 0.0459(17) 0.0446(15) 0.0531(17) 0.0020(13) 0.0133(14) 0.0007(12)
C4B 0.0555(19) 0.0568(18) 0.0421(15) 0.0012(13) 0.0151(14) 0.0045(15)
C1B 0.0461(18) 0.0529(17) 0.0552(19) 0.0050(14) 0.0167(14) 0.0031(14)
C2B 0.0513(19) 0.0508(16) 0.0531(18) 0.0026(13) 0.0219(15) 0.0060(14)
C3B 0.0519(19) 0.0527(17) 0.0439(16) -0.0024(13) 0.0099(14) 0.0008(14)
C5B 0.0526(19) 0.0506(16) 0.0509(18) 0.0030(13) 0.0196(15) -0.0009(14)
C16B 0.0487(18) 0.0512(16) 0.062(2) -0.0002(14) 0.0173(15) 0.0023(14)
C25A 0.069(2) 0.0549(18) 0.055(2) 0.0002(15) 0.0221(17) 0.0079(17)
C7B 0.0492(18) 0.0586(18) 0.0496(18) 0.0064(14) 0.0064(14) -0.0035(14)
C6B 0.0507(19) 0.0522(17) 0.0514(18) 0.0019(13) 0.0211(15) -0.0014(13)
C19A 0.056(2) 0.0566(18) 0.0479(17) -0.0015(14) 0.0080(14) -0.0056(15)
C16A 0.065(2) 0.0505(17) 0.0499(18) 0.0016(14) 0.0131(16) -0.0068(15)
C4A 0.059(2) 0.0556(18) 0.0492(18) -0.0031(14) 0.0226(16) 0.0018(15)
C13A 0.056(2) 0.0599(19) 0.0473(17) 0.0047(14) 0.0100(15) 0.0011(15)
C6A 0.0512(19) 0.0576(18) 0.0514(18) 0.0072(14) 0.0224(15) 0.0036(14)
C2A 0.0454(17) 0.0544(17) 0.0550(18) 0.0035(14) 0.0164(14) 0.0053(14)
C25B 0.072(2) 0.0524(18) 0.0491(18) -0.0074(14) 0.0217(16) -0.0177(16)
C13B 0.060(2) 0.0505(17) 0.058(2) 0.0008(14) 0.0184(17) 0.0062(15)
C31A 0.0510(19) 0.0495(16) 0.0515(17) 0.0071(13) 0.0164(14) 0.0074(14)
C28A 0.0498(19) 0.0551(18) 0.076(2) 0.0201(17) 0.0202(17) 0.0068(15)
C27B 0.068(2) 0.059(2) 0.071(2) -0.0049(17) 0.0319(19) -0.0093(17)
C22B 0.057(2) 0.060(2) 0.056(2) 0.0032(16) 0.0083(16) -0.0085(16)
C12B 0.055(2) 0.062(2) 0.068(2) 0.0129(17) 0.0232(19) -0.0001(17)
C3A 0.062(2) 0.063(2) 0.0420(16) -0.0023(14) 0.0158(15) -0.0047(16)
C1A 0.0480(19) 0.0538(17) 0.0524(18) 0.0026(14) 0.0133(15) 0.0047(14)
C11B 0.050(2) 0.067(2) 0.063(2) 0.0045(18) 0.0105(17) -0.0046(17)
C19B 0.0454(19) 0.062(2) 0.065(2) 0.0153(16) 0.0102(16) 0.0020(15)
C10A 0.054(2) 0.062(2) 0.0558(19) -0.0014(15) 0.0153(15) 0.0045(16)
C28B 0.059(2) 0.061(2) 0.062(2) -0.0051(17) -0.0010(17) -0.0010(17)
C33B 0.069(3) 0.0512(19) 0.059(2) 0.0058(16) 0.0117(18) -0.0019(17)
C33A 0.073(3) 0.065(2) 0.051(2) 0.0045(16) 0.0131(18) 0.010(2)
C17B 0.064(2) 0.065(2) 0.058(2) 0.0033(17) 0.0224(18) -0.0032(19)
C20B 0.055(2) 0.0525(18) 0.090(3) 0.0148(18) 0.0143(19) -0.0017(16)
C7A 0.060(2) 0.071(2) 0.0524(19) -0.0039(16) 0.0122(16) -0.0171(17)
C26A 0.102(3) 0.075(3) 0.049(2) 0.0004(17) 0.023(2) 0.006(2)
C23B 0.061(2) 0.058(2) 0.071(3) -0.0029(18) 0.006(2) -0.0102(18)
C32B 0.072(3) 0.0487(18) 0.065(2) -0.0032(16) 0.019(2) -0.0124(17)
C32A 0.073(3) 0.061(2) 0.063(2) 0.0194(18) 0.028(2) 0.0175(19)
C15B 0.100(4) 0.052(2) 0.070(3) 0.0053(18) 0.030(3) 0.014(2)
C20A 0.059(3) 0.078(3) 0.075(3) 0.005(2) 0.015(2) 0.007(2)
C14B 0.083(3) 0.0545(19) 0.062(2) -0.0084(16) 0.021(2) 0.0038(18)
C18B 0.063(3) 0.065(2) 0.086(3) 0.003(2) 0.030(2) 0.0117(19)
C15A 0.072(3) 0.065(2) 0.078(3) 0.0193(19) 0.027(2) 0.0165(19)
C30A 0.055(2) 0.077(3) 0.099(4) 0.029(3) 0.033(2) 0.016(2)
C26B 0.094(3) 0.070(3) 0.059(2) -0.0148(19) 0.031(2) -0.031(2)
C22A 0.080(3) 0.057(2) 0.070(3) -0.0129(18) 0.021(2) 0.0071(19)
C8A 0.097(3) 0.069(2) 0.074(3) 0.002(2) 0.007(2) -0.035(2)
C21A 0.066(3) 0.090(3) 0.050(2) 0.002(2) 0.0028(18) 0.004(2)
C21B 0.068(3) 0.083(3) 0.066(3) 0.024(2) 0.012(2) 0.007(2)
C8B 0.097(3) 0.064(2) 0.054(2) -0.0067(17) 0.004(2) -0.009(2)
C29B 0.049(2) 0.084(3) 0.095(4) -0.008(3) 0.004(2) 0.003(2)
C14A 0.076(3) 0.076(2) 0.054(2) 0.0117(18) 0.0057(19) -0.002(2)
C24B 0.049(2) 0.076(3) 0.075(3) 0.011(2) 0.0012(19) -0.0068(19)
C9B 0.054(2) 0.124(4) 0.062(2) 0.015(2) 0.0031(18) -0.013(2)
C30B 0.088(4) 0.071(3) 0.071(3) 0.008(2) -0.004(3) 0.011(2)
C12A 0.076(3) 0.097(4) 0.079(3) -0.026(3) 0.024(3) 0.007(3)
C18A 0.083(3) 0.079(3) 0.070(3) 0.018(2) 0.010(2) -0.023(2)
C27A 0.083(3) 0.069(2) 0.064(3) -0.016(2) 0.018(2) -0.008(2)
C17A 0.085(3) 0.084(3) 0.050(2) 0.0134(19) -0.0011(19) -0.016(2)
C11A 0.051(2) 0.087(3) 0.069(3) 0.009(2) 0.0227(19) 0.004(2)
C23A 0.089(3) 0.064(3) 0.125(4) -0.010(3) 0.023(3) 0.023(2)
C9A 0.057(2) 0.116(4) 0.072(3) -0.019(3) 0.019(2) -0.026(3)
C29A 0.053(3) 0.072(3) 0.123(5) -0.006(3) 0.008(3) -0.008(2)
C24A 0.112(5) 0.085(4) 0.229(8) -0.089(5) 0.033(5) -0.007(3)

_geom_special_details            
;
 All esds (except the esd in the dihedral angle between two l.s. planes)
 are estimated using the full covariance matrix.  The cell esds are taken
 into account individually in the estimation of esds in distances, angles
 and torsion angles; correlations between esds in cell parameters are only
 used when they are defined by crystal symmetry.  An approximate (isotropic)
 treatment of cell esds is used for estimating esds involving l.s. planes.
;
loop_
_geom_bond_atom_site_label_1
_geom_bond_atom_site_label_2
_geom_bond_distance
_geom_bond_site_symmetry_2
_geom_bond_publ_flag
Ce1B F1B 2.1009(17) . ?
Ce1B N4B 2.606(2) . ?
Ce1B N1B 2.235(2) . ?
Ce1B N2B 2.231(3) . ?
Ce1B N3B 2.251(2) . ?
Ce1A F1A 2.0985(18) . ?
Ce1A N4A 2.620(3) . ?
Ce1A N1A 2.227(3) . ?
Ce1A N3A 2.235(2) . ?
Ce1A N2A 2.223(3) . ?
Ce1A C3A 3.093(3) . ?
Si1B N1B 1.738(3) . ?
Si1B C10B 1.892(3) . ?
Si1B C7B 1.895(3) . ?
Si1B C13B 1.898(3) . ?
Si1A N1A 1.734(3) . ?
Si1A C13A 1.900(4) . ?
Si1A C10A 1.901(4) . ?
Si1A C7A 1.889(4) . ?
Si2A N2A 1.737(3) . ?
Si2A C19A 1.895(4) . ?
Si2A C16A 1.884(4) . ?
Si2A C22A 1.897(4) . ?
Si3A N3A 1.738(3) . ?
Si3A C25A 1.891(4) . ?
Si3A C31A 1.898(3) . ?
Si3A C28A 1.881(4) . ?
Si3B N3B 1.745(3) . ?
Si3B C31B 1.891(3) . ?
Si3B C25B 1.882(4) . ?
Si3B C28B 1.890(4) . ?
Si2B N2B 1.734(3) . ?
Si2B C16B 1.891(4) . ?
Si2B C22B 1.893(4) . ?
Si2B C19B 1.896(4) . ?
N4A C4A 1.485(4) . ?
N4A C6A 1.476(4) . ?
N4A C2A 1.478(4) . ?
N4B C4B 1.475(4) . ?
N4B C2B 1.487(4) . ?
N4B C6B 1.475(4) . ?
N1B C1B 1.480(4) . ?
N1A C1A 1.482(4) . ?
N2B C3B 1.481(4) . ?
N3A C5A 1.467(4) . ?
N3B C5B 1.478(4) . ?
N2A C3A 1.477(4) . ?
C31B C33B 1.510(5) . ?
C31B C32B 1.525(5) . ?
C31B H31B 0.89(3) . ?
C5A C6A 1.508(5) . ?
C5A H5AA 1.02(3) . ?
C5A H5AB 0.98(4) . ?
C10B C12B 1.523(5) . ?
C10B C11B 1.528(5) . ?
C10B H10B 0.93(4) . ?
C4B C3B 1.512(5) . ?
C4B H4BA 0.95(3) . ?
C4B H4BB 0.98(4) . ?
C1B C2B 1.513(5) . ?
C1B H1BA 1.00(3) . ?
C1B H1BB 0.98(3) . ?
C2B H2BA 1.01(3) . ?
C2B H2BB 1.01(3) . ?
C3B H3BA 0.99(3) . ?
C3B H3BB 0.98(4) . ?
C5B C6B 1.507(5) . ?
C5B H5BA 1.02(3) . ?
C5B H5BB 0.97(3) . ?
C16B C17B 1.524(5) . ?
C16B C18B 1.536(5) . ?
C16B H16B 0.97(3) . ?
C25A C26A 1.532(5) . ?
C25A C27A 1.520(6) . ?
C25A H25A 0.93(4) . ?
C7B C8B 1.517(5) . ?
C7B C9B 1.532(5) . ?
C7B H7B 0.97(4) . ?
C6B H6BA 0.97(3) . ?
C6B H6BB 1.04(4) . ?
C19A C20A 1.523(6) . ?
C19A C21A 1.522(5) . ?
C19A H19A 0.96(3) . ?
C16A C18A 1.538(5) . ?
C16A C17A 1.524(5) . ?
C16A H16A 0.96(4) . ?
C4A C3A 1.512(5) . ?
C4A H4AA 0.98(3) . ?
C4A H4AB 0.93(3) . ?
C13A C15A 1.523(5) . ?
C13A C14A 1.526(5) . ?
C13A H13A 1.01(4) . ?
C6A H6AA 0.95(3) . ?
C6A H6AB 0.95(3) . ?
C2A C1A 1.514(5) . ?
C2A H2AA 1.01(3) . ?
C2A H2AB 1.00(3) . ?
C25B C27B 1.524(5) . ?
C25B C26B 1.534(5) . ?
C25B H25B 0.98(3) . ?
C13B C15B 1.527(5) . ?
C13B C14B 1.523(5) . ?
C13B H13B 0.99(3) . ?
C31A C33A 1.517(5) . ?
C31A C32A 1.525(5) . ?
C31A H31A 0.98(4) . ?
C28A C30A 1.530(5) . ?
C28A C29A 1.527(7) . ?
C28A H28A 1.00(4) . ?
C27B H27A 0.9800 . ?
C27B H27B 0.9800 . ?
C27B H27C 0.9800 . ?
C22B C23B 1.520(5) . ?
C22B C24B 1.528(6) . ?
C22B H22B 0.95(3) . ?
C12B H12A 1.00(4) . ?
C12B H12B 0.96(4) . ?
C12B H12C 1.05(4) . ?
C3A H3AA 1.06(3) . ?
C3A H3AB 1.05(4) . ?
C1A H1AA 1.00(3) . ?
C1A H1AB 0.99(4) . ?
C11B H11A 1.04(4) . ?
C11B H11B 0.99(4) . ?
C11B H11C 1.05(4) . ?
C19B C20B 1.525(5) . ?
C19B C21B 1.519(6) . ?
C19B H19B 0.98(4) . ?
C10A C12A 1.542(6) . ?
C10A C11A 1.527(6) . ?
C10A H10A 1.03(4) . ?
C28B C29B 1.521(7) . ?
C28B C30B 1.526(6) . ?
C28B H28B 0.94(4) . ?
C33B H33A 0.97(4) . ?
C33B H33B 0.98(4) . ?
C33B H33C 0.98(4) . ?
C33A H33D 1.01(4) . ?
C33A H33E 0.95(4) . ?
C33A H33F 0.97(4) . ?
C17B H17A 1.00(4) . ?
C17B H17B 0.91(4) . ?
C17B H17C 0.99(5) . ?
C20B H20A 0.9800 . ?
C20B H20B 0.9800 . ?
C20B H20C 0.9800 . ?
C7A C8A 1.532(6) . ?
C7A C9A 1.526(6) . ?
C7A H7A 1.01(3) . ?
C26A H26D 0.9800 . ?
C26A H26E 0.9800 . ?
C26A H26F 0.9800 . ?
C23B H23A 0.97(4) . ?
C23B H23B 0.96(4) . ?
C23B H23C 1.05(4) . ?
C32B H32A 0.95(4) . ?
C32B H32B 0.99(4) . ?
C32B H32C 1.00(4) . ?
C32A H32D 0.93(4) . ?
C32A H32E 0.95(4) . ?
C32A H32F 0.98(5) . ?
C15B H15A 0.99(4) . ?
C15B H15B 0.97(5) . ?
C15B H15C 0.92(5) . ?
C20A H20D 0.99(4) . ?
C20A H20E 0.96(4) . ?
C20A H20F 1.00(4) . ?
C14B H14A 0.9800 . ?
C14B H14B 0.9800 . ?
C14B H14C 0.9800 . ?
C18B H18A 1.00(4) . ?
C18B H18B 1.07(5) . ?
C18B H18C 0.98(4) . ?
C15A H15D 0.9800 . ?
C15A H15E 0.9800 . ?
C15A H15F 0.9800 . ?
C30A H30D 0.93(4) . ?
C30A H30E 0.96(5) . ?
C30A H30F 1.00(5) . ?
C26B H26A 1.03(4) . ?
C26B H26B 0.95(4) . ?
C26B H26C 0.96(5) . ?
C22A C23A 1.501(6) . ?
C22A C24A 1.487(7) . ?
C22A H22A 1.03(5) . ?
C8A H8AA 0.9800 . ?
C8A H8AB 0.9800 . ?
C8A H8AC 0.9800 . ?
C21A H21D 1.04(4) . ?
C21A H21E 1.01(5) . ?
C21A H21F 0.92(6) . ?
C21B H21A 0.95(4) . ?
C21B H21B 1.01(4) . ?
C21B H21C 0.99(4) . ?
C8B H8BA 0.9800 . ?
C8B H8BB 0.9800 . ?
C8B H8BC 0.9800 . ?
C29B H29A 1.00(4) . ?
C29B H29B 0.95(5) . ?
C29B H29C 1.00(5) . ?
C14A H14D 0.9800 . ?
C14A H14E 0.9800 . ?
C14A H14F 0.9800 . ?
C24B H24A 0.98(4) . ?
C24B H24B 0.95(5) . ?
C24B H24C 0.90(5) . ?
C9B H9BA 0.9800 . ?
C9B H9BB 0.9800 . ?
C9B H9BC 0.9800 . ?
C30B H30A 0.91(4) . ?
C30B H30B 1.08(5) . ?
C30B H30C 1.04(5) . ?
C12A H12D 1.07(5) . ?
C12A H12E 1.02(6) . ?
C12A H12F 1.02(5) . ?
C18A H18D 0.9800 . ?
C18A H18E 0.9800 . ?
C18A H18F 0.9800 . ?
C27A H27D 1.02(4) . ?
C27A H27E 0.96(5) . ?
C27A H27F 1.00(5) . ?
C17A H17D 0.9800 . ?
C17A H17E 0.9800 . ?
C17A H17F 0.9800 . ?
C11A H11D 0.98(4) . ?
C11A H11E 0.96(5) . ?
C11A H11F 0.99(4) . ?
C23A H23D 0.9800 . ?
C23A H23E 0.9800 . ?
C23A H23F 0.9800 . ?
C9A H9AA 1.03(4) . ?
C9A H9AB 0.96(5) . ?
C9A H9AC 0.98(5) . ?
C29A H29D 1.04(5) . ?
C29A H29E 0.95(5) . ?
C29A H29F 0.95(6) . ?
C24A H24D 0.9800 . ?
C24A H24E 0.9800 . ?
C24A H24F 0.9800 . ?

loop_
_geom_angle_atom_site_label_1
_geom_angle_atom_site_label_2
_geom_angle_atom_site_label_3
_geom_angle
_geom_angle_site_symmetry_1
_geom_angle_site_symmetry_3
_geom_angle_publ_flag
F1B Ce1B N4B 173.80(8) . . ?
F1B Ce1B N1B 103.46(8) . . ?
F1B Ce1B N2B 112.88(9) . . ?
F1B Ce1B N3B 109.63(8) . . ?
N1B Ce1B N4B 71.04(9) . . ?
N1B Ce1B N3B 116.00(10) . . ?
N2B Ce1B N4B 72.23(9) . . ?
N2B Ce1B N1B 109.11(9) . . ?
N2B Ce1B N3B 105.97(9) . . ?
N3B Ce1B N4B 71.27(8) . . ?
F1A Ce1A N4A 175.76(8) . . ?
F1A Ce1A N1A 111.62(8) . . ?
F1A Ce1A N3A 110.47(8) . . ?
F1A Ce1A N2A 104.58(9) . . ?
F1A Ce1A C3A 126.10(9) . . ?
N4A Ce1A C3A 49.70(9) . . ?
N1A Ce1A N4A 71.67(9) . . ?
N1A Ce1A N3A 109.80(9) . . ?
N1A Ce1A C3A 106.95(10) . . ?
N3A Ce1A N4A 70.12(8) . . ?
N3A Ce1A C3A 89.36(9) . . ?
N2A Ce1A N4A 71.58(9) . . ?
N2A Ce1A N1A 107.31(9) . . ?
N2A Ce1A N3A 112.96(9) . . ?
N2A Ce1A C3A 26.30(9) . . ?
N1B Si1B C10B 107.02(13) . . ?
N1B Si1B C7B 112.05(14) . . ?
N1B Si1B C13B 110.82(14) . . ?
C10B Si1B C7B 107.86(15) . . ?
C10B Si1B C13B 112.99(16) . . ?
C7B Si1B C13B 106.15(16) . . ?
N1A Si1A C13A 113.37(14) . . ?
N1A Si1A C10A 106.46(15) . . ?
N1A Si1A C7A 111.21(15) . . ?
C13A Si1A C10A 107.21(17) . . ?
C7A Si1A C13A 110.85(18) . . ?
C7A Si1A C10A 107.38(18) . . ?
N2A Si2A C19A 111.33(15) . . ?
N2A Si2A C16A 106.71(14) . . ?
N2A Si2A C22A 111.05(17) . . ?
C19A Si2A C22A 106.85(18) . . ?
C16A Si2A C19A 107.52(17) . . ?
C16A Si2A C22A 113.39(19) . . ?
N3A Si3A C25A 110.28(15) . . ?
N3A Si3A C31A 111.41(13) . . ?
N3A Si3A C28A 106.39(14) . . ?
C25A Si3A C31A 107.50(16) . . ?
C28A Si3A C25A 108.05(18) . . ?
C28A Si3A C31A 113.18(17) . . ?
N3B Si3B C31B 111.53(14) . . ?
N3B Si3B C25B 107.67(14) . . ?
N3B Si3B C28B 109.63(16) . . ?
C25B Si3B C31B 112.77(17) . . ?
C25B Si3B C28B 108.22(19) . . ?
C28B Si3B C31B 106.96(17) . . ?
N2B Si2B C16B 105.83(14) . . ?
N2B Si2B C22B 111.46(15) . . ?
N2B Si2B C19B 111.62(15) . . ?
C16B Si2B C22B 113.46(17) . . ?
C16B Si2B C19B 108.19(17) . . ?
C22B Si2B C19B 106.33(17) . . ?
C4A N4A Ce1A 106.95(19) . . ?
C6A N4A Ce1A 108.25(18) . . ?
C6A N4A C4A 110.4(3) . . ?
C6A N4A C2A 111.8(3) . . ?
C2A N4A Ce1A 107.12(19) . . ?
C2A N4A C4A 112.1(3) . . ?
C4B N4B Ce1B 106.78(18) . . ?
C4B N4B C2B 111.6(3) . . ?
C4B N4B C6B 112.2(3) . . ?
C2B N4B Ce1B 108.38(18) . . ?
C6B N4B Ce1B 107.42(18) . . ?
C6B N4B C2B 110.2(3) . . ?
Si1B N1B Ce1B 128.99(14) . . ?
C1B N1B Ce1B 114.45(19) . . ?
C1B N1B Si1B 116.4(2) . . ?
Si1A N1A Ce1A 129.16(14) . . ?
C1A N1A Ce1A 114.3(2) . . ?
C1A N1A Si1A 116.6(2) . . ?
Si2B N2B Ce1B 128.68(14) . . ?
C3B N2B Ce1B 113.8(2) . . ?
C3B N2B Si2B 117.4(2) . . ?
Si3A N3A Ce1A 126.61(13) . . ?
C5A N3A Ce1A 116.21(19) . . ?
C5A N3A Si3A 117.0(2) . . ?
Si3B N3B Ce1B 126.85(13) . . ?
C5B N3B Ce1B 117.66(19) . . ?
C5B N3B Si3B 115.3(2) . . ?
Si2A N2A Ce1A 129.39(14) . . ?
C3A N2A Ce1A 111.9(2) . . ?
C3A N2A Si2A 118.7(2) . . ?
Si3B C31B H31B 101(2) . . ?
C33B C31B Si3B 116.7(2) . . ?
C33B C31B C32B 110.5(3) . . ?
C33B C31B H31B 108(2) . . ?
C32B C31B Si3B 112.3(3) . . ?
C32B C31B H31B 107(2) . . ?
N3A C5A C6A 109.6(3) . . ?
N3A C5A H5AA 113.3(19) . . ?
N3A C5A H5AB 112(2) . . ?
C6A C5A H5AA 110.1(19) . . ?
C6A C5A H5AB 107(2) . . ?
H5AA C5A H5AB 105(3) . . ?
Si1B C10B H10B 104(2) . . ?
C12B C10B Si1B 113.9(2) . . ?
C12B C10B C11B 109.9(3) . . ?
C12B C10B H10B 107(2) . . ?
C11B C10B Si1B 113.7(2) . . ?
C11B C10B H10B 108(2) . . ?
N4B C4B C3B 109.9(3) . . ?
N4B C4B H4BA 110(2) . . ?
N4B C4B H4BB 110(2) . . ?
C3B C4B H4BA 109(2) . . ?
C3B C4B H4BB 111(2) . . ?
H4BA C4B H4BB 108(3) . . ?
N1B C1B C2B 110.2(3) . . ?
N1B C1B H1BA 111.7(18) . . ?
N1B C1B H1BB 111(2) . . ?
C2B C1B H1BA 107.4(18) . . ?
C2B C1B H1BB 113(2) . . ?
H1BA C1B H1BB 103(3) . . ?
N4B C2B C1B 108.7(3) . . ?
N4B C2B H2BA 107.8(18) . . ?
N4B C2B H2BB 109(2) . . ?
C1B C2B H2BA 107.7(18) . . ?
C1B C2B H2BB 112(2) . . ?
H2BA C2B H2BB 111(3) . . ?
N2B C3B C4B 110.7(3) . . ?
N2B C3B H3BA 111.1(18) . . ?
N2B C3B H3BB 112(2) . . ?
C4B C3B H3BA 109.6(18) . . ?
C4B C3B H3BB 106(2) . . ?
H3BA C3B H3BB 107(3) . . ?
N3B C5B C6B 111.1(3) . . ?
N3B C5B H5BA 111.2(17) . . ?
N3B C5B H5BB 113.6(19) . . ?
C6B C5B H5BA 106.6(17) . . ?
C6B C5B H5BB 109(2) . . ?
H5BA C5B H5BB 105(3) . . ?
Si2B C16B H16B 104.5(18) . . ?
C17B C16B Si2B 113.9(3) . . ?
C17B C16B C18B 109.3(3) . . ?
C17B C16B H16B 109.4(19) . . ?
C18B C16B Si2B 115.1(3) . . ?
C18B C16B H16B 103.9(19) . . ?
Si3A C25A H25A 108(3) . . ?
C26A C25A Si3A 110.7(3) . . ?
C26A C25A H25A 107(3) . . ?
C27A C25A Si3A 112.4(3) . . ?
C27A C25A C26A 110.7(4) . . ?
C27A C25A H25A 108(3) . . ?
Si1B C7B H7B 104(2) . . ?
C8B C7B Si1B 112.4(3) . . ?
C8B C7B C9B 110.7(3) . . ?
C8B C7B H7B 111(2) . . ?
C9B C7B Si1B 112.3(3) . . ?
C9B C7B H7B 107(2) . . ?
N4B C6B C5B 110.6(3) . . ?
N4B C6B H6BA 110.1(19) . . ?
N4B C6B H6BB 109(2) . . ?
C5B C6B H6BA 112.9(19) . . ?
C5B C6B H6BB 108(2) . . ?
H6BA C6B H6BB 107(3) . . ?
Si2A C19A H19A 106(2) . . ?
C20A C19A Si2A 112.4(3) . . ?
C20A C19A H19A 108(2) . . ?
C21A C19A Si2A 111.4(3) . . ?
C21A C19A C20A 109.9(4) . . ?
C21A C19A H19A 109(2) . . ?
Si2A C16A H16A 101(2) . . ?
C18A C16A Si2A 114.6(3) . . ?
C18A C16A H16A 106(2) . . ?
C17A C16A Si2A 115.3(3) . . ?
C17A C16A C18A 108.9(3) . . ?
C17A C16A H16A 110(2) . . ?
N4A C4A C3A 108.9(3) . . ?
N4A C4A H4AA 103.1(19) . . ?
N4A C4A H4AB 110(2) . . ?
C3A C4A H4AA 110.7(19) . . ?
C3A C4A H4AB 114(2) . . ?
H4AA C4A H4AB 109(3) . . ?
Si1A C13A H13A 103(2) . . ?
C15A C13A Si1A 117.0(2) . . ?
C15A C13A C14A 110.5(3) . . ?
C15A C13A H13A 103(2) . . ?
C14A C13A Si1A 111.0(3) . . ?
C14A C13A H13A 111(2) . . ?
N4A C6A C5A 109.2(3) . . ?
N4A C6A H6AA 110(2) . . ?
N4A C6A H6AB 109(2) . . ?
C5A C6A H6AA 113(2) . . ?
C5A C6A H6AB 109(2) . . ?
H6AA C6A H6AB 106(3) . . ?
N4A C2A C1A 109.8(3) . . ?
N4A C2A H2AA 107.5(19) . . ?
N4A C2A H2AB 110(2) . . ?
C1A C2A H2AA 111.3(19) . . ?
C1A C2A H2AB 109(2) . . ?
H2AA C2A H2AB 108(3) . . ?
Si3B C25B H25B 105(2) . . ?
C27B C25B Si3B 112.8(2) . . ?
C27B C25B C26B 110.2(4) . . ?
C27B C25B H25B 106.7(19) . . ?
C26B C25B Si3B 114.4(3) . . ?
C26B C25B H25B 108(2) . . ?
Si1B C13B H13B 102(2) . . ?
C15B C13B Si1B 113.2(3) . . ?
C15B C13B H13B 106(2) . . ?
C14B C13B Si1B 115.4(2) . . ?
C14B C13B C15B 110.1(3) . . ?
C14B C13B H13B 109(2) . . ?
Si3A C31A H31A 103(2) . . ?
C33A C31A Si3A 115.8(2) . . ?
C33A C31A C32A 110.4(3) . . ?
C33A C31A H31A 107(2) . . ?
C32A C31A Si3A 112.8(2) . . ?
C32A C31A H31A 106(2) . . ?
Si3A C28A H28A 103(2) . . ?
C30A C28A Si3A 115.2(3) . . ?
C30A C28A H28A 108(2) . . ?
C29A C28A Si3A 112.3(3) . . ?
C29A C28A C30A 109.8(4) . . ?
C29A C28A H28A 108(2) . . ?
C25B C27B H27A 109.5 . . ?
C25B C27B H27B 109.5 . . ?
C25B C27B H27C 109.5 . . ?
H27A C27B H27B 109.5 . . ?
H27A C27B H27C 109.5 . . ?
H27B C27B H27C 109.5 . . ?
Si2B C22B H22B 104(2) . . ?
C23B C22B Si2B 115.3(3) . . ?
C23B C22B C24B 110.6(3) . . ?
C23B C22B H22B 108(2) . . ?
C24B C22B Si2B 112.9(3) . . ?
C24B C22B H22B 105(2) . . ?
C10B C12B H12A 109(2) . . ?
C10B C12B H12B 112(2) . . ?
C10B C12B H12C 115(2) . . ?
H12A C12B H12B 101(3) . . ?
H12A C12B H12C 106(3) . . ?
H12B C12B H12C 113(3) . . ?
Ce1A C3A H3AA 155.2(19) . . ?
Ce1A C3A H3AB 89(2) . . ?
N2A C3A Ce1A 41.85(14) . . ?
N2A C3A C4A 110.1(3) . . ?
N2A C3A H3AA 113.6(19) . . ?
N2A C3A H3AB 111(2) . . ?
C4A C3A Ce1A 86.84(19) . . ?
C4A C3A H3AA 110.5(19) . . ?
C4A C3A H3AB 112(2) . . ?
H3AA C3A H3AB 100(3) . . ?
N1A C1A C2A 110.5(3) . . ?
N1A C1A H1AA 110(2) . . ?
N1A C1A H1AB 111(2) . . ?
C2A C1A H1AA 111(2) . . ?
C2A C1A H1AB 111(2) . . ?
H1AA C1A H1AB 103(3) . . ?
C10B C11B H11A 112(2) . . ?
C10B C11B H11B 112(2) . . ?
C10B C11B H11C 114(2) . . ?
H11A C11B H11B 110(3) . . ?
H11A C11B H11C 106(3) . . ?
H11B C11B H11C 103(3) . . ?
Si2B C19B H19B 101(2) . . ?
C20B C19B Si2B 111.5(3) . . ?
C20B C19B H19B 113(2) . . ?
C21B C19B Si2B 114.2(3) . . ?
C21B C19B C20B 110.3(3) . . ?
C21B C19B H19B 106(2) . . ?
Si1A C10A H10A 104(2) . . ?
C12A C10A Si1A 114.5(3) . . ?
C12A C10A H10A 104(2) . . ?
C11A C10A Si1A 113.9(3) . . ?
C11A C10A C12A 108.8(4) . . ?
C11A C10A H10A 111(2) . . ?
Si3B C28B H28B 111(2) . . ?
C29B C28B Si3B 113.5(3) . . ?
C29B C28B C30B 109.8(4) . . ?
C29B C28B H28B 104(2) . . ?
C30B C28B Si3B 111.1(3) . . ?
C30B C28B H28B 106(2) . . ?
C31B C33B H33A 112(2) . . ?
C31B C33B H33B 116(2) . . ?
C31B C33B H33C 117(3) . . ?
H33A C33B H33B 101(3) . . ?
H33A C33B H33C 112(3) . . ?
H33B C33B H33C 96(3) . . ?
C31A C33A H33D 116(2) . . ?
C31A C33A H33E 107(3) . . ?
C31A C33A H33F 113(3) . . ?
H33D C33A H33E 107(3) . . ?
H33D C33A H33F 108(3) . . ?
H33E C33A H33F 106(4) . . ?
C16B C17B H17A 113(2) . . ?
C16B C17B H17B 112(2) . . ?
C16B C17B H17C 111(2) . . ?
H17A C17B H17B 107(3) . . ?
H17A C17B H17C 104(3) . . ?
H17B C17B H17C 109(3) . . ?
C19B C20B H20A 109.5 . . ?
C19B C20B H20B 109.5 . . ?
C19B C20B H20C 109.5 . . ?
H20A C20B H20B 109.5 . . ?
H20A C20B H20C 109.5 . . ?
H20B C20B H20C 109.5 . . ?
Si1A C7A H7A 101(2) . . ?
C8A C7A Si1A 110.1(3) . . ?
C8A C7A H7A 113(2) . . ?
C9A C7A Si1A 117.1(3) . . ?
C9A C7A C8A 110.2(4) . . ?
C9A C7A H7A 105(2) . . ?
C25A C26A H26D 109.5 . . ?
C25A C26A H26E 109.5 . . ?
C25A C26A H26F 109.5 . . ?
H26D C26A H26E 109.5 . . ?
H26D C26A H26F 109.5 . . ?
H26E C26A H26F 109.5 . . ?
C22B C23B H23A 115(2) . . ?
C22B C23B H23B 108(2) . . ?
C22B C23B H23C 110(2) . . ?
H23A C23B H23B 108(3) . . ?
H23A C23B H23C 108(3) . . ?
H23B C23B H23C 109(3) . . ?
C31B C32B H32A 114(2) . . ?
C31B C32B H32B 110(2) . . ?
C31B C32B H32C 110(2) . . ?
H32A C32B H32B 110(3) . . ?
H32A C32B H32C 110(3) . . ?
H32B C32B H32C 104(3) . . ?
C31A C32A H32D 112(2) . . ?
C31A C32A H32E 110(3) . . ?
C31A C32A H32F 111(3) . . ?
H32D C32A H32E 106(3) . . ?
H32D C32A H32F 108(4) . . ?
H32E C32A H32F 110(4) . . ?
C13B C15B H15A 109(2) . . ?
C13B C15B H15B 111(3) . . ?
C13B C15B H15C 113(3) . . ?
H15A C15B H15B 103(4) . . ?
H15A C15B H15C 116(4) . . ?
H15B C15B H15C 104(4) . . ?
C19A C20A H20D 110(2) . . ?
C19A C20A H20E 111(3) . . ?
C19A C20A H20F 106(3) . . ?
H20D C20A H20E 113(4) . . ?
H20D C20A H20F 109(3) . . ?
H20E C20A H20F 108(4) . . ?
C13B C14B H14A 109.5 . . ?
C13B C14B H14B 109.5 . . ?
C13B C14B H14C 109.5 . . ?
H14A C14B H14B 109.5 . . ?
H14A C14B H14C 109.5 . . ?
H14B C14B H14C 109.5 . . ?
C16B C18B H18A 111(3) . . ?
C16B C18B H18B 108(2) . . ?
C16B C18B H18C 112(3) . . ?
H18A C18B H18B 109(3) . . ?
H18A C18B H18C 109(4) . . ?
H18B C18B H18C 108(3) . . ?
C13A C15A H15D 109.5 . . ?
C13A C15A H15E 109.5 . . ?
C13A C15A H15F 109.5 . . ?
H15D C15A H15E 109.5 . . ?
H15D C15A H15F 109.5 . . ?
H15E C15A H15F 109.5 . . ?
C28A C30A H30D 110(3) . . ?
C28A C30A H30E 110(3) . . ?
C28A C30A H30F 112(3) . . ?
H30D C30A H30E 109(4) . . ?
H30D C30A H30F 108(4) . . ?
H30E C30A H30F 108(4) . . ?
C25B C26B H26A 110(3) . . ?
C25B C26B H26B 110(2) . . ?
C25B C26B H26C 112(3) . . ?
H26A C26B H26B 111(3) . . ?
H26A C26B H26C 104(4) . . ?
H26B C26B H26C 109(4) . . ?
Si2A C22A H22A 104(3) . . ?
C23A C22A Si2A 115.7(3) . . ?
C23A C22A H22A 110(3) . . ?
C24A C22A Si2A 114.1(3) . . ?
C24A C22A C23A 112.6(4) . . ?
C24A C22A H22A 98(3) . . ?
C7A C8A H8AA 109.5 . . ?
C7A C8A H8AB 109.5 . . ?
C7A C8A H8AC 109.5 . . ?
H8AA C8A H8AB 109.5 . . ?
H8AA C8A H8AC 109.5 . . ?
H8AB C8A H8AC 109.5 . . ?
C19A C21A H21D 114(2) . . ?
C19A C21A H21E 110(3) . . ?
C19A C21A H21F 115(3) . . ?
H21D C21A H21E 103(3) . . ?
H21D C21A H21F 110(4) . . ?
H21E C21A H21F 103(4) . . ?
C19B C21B H21A 114(2) . . ?
C19B C21B H21B 116(2) . . ?
C19B C21B H21C 113(2) . . ?
H21A C21B H21B 103(3) . . ?
H21A C21B H21C 104(3) . . ?
H21B C21B H21C 106(3) . . ?
C7B C8B H8BA 109.5 . . ?
C7B C8B H8BB 109.5 . . ?
C7B C8B H8BC 109.5 . . ?
H8BA C8B H8BB 109.5 . . ?
H8BA C8B H8BC 109.5 . . ?
H8BB C8B H8BC 109.5 . . ?
C28B C29B H29A 112(2) . . ?
C28B C29B H29B 109(3) . . ?
C28B C29B H29C 115(3) . . ?
H29A C29B H29B 106(4) . . ?
H29A C29B H29C 107(4) . . ?
H29B C29B H29C 107(4) . . ?
C13A C14A H14D 109.5 . . ?
C13A C14A H14E 109.5 . . ?
C13A C14A H14F 109.5 . . ?
H14D C14A H14E 109.5 . . ?
H14D C14A H14F 109.5 . . ?
H14E C14A H14F 109.5 . . ?
C22B C24B H24A 112(3) . . ?
C22B C24B H24B 113(3) . . ?
C22B C24B H24C 109(3) . . ?
H24A C24B H24B 103(4) . . ?
H24A C24B H24C 112(4) . . ?
H24B C24B H24C 108(4) . . ?
C7B C9B H9BA 109.5 . . ?
C7B C9B H9BB 109.5 . . ?
C7B C9B H9BC 109.5 . . ?
H9BA C9B H9BB 109.5 . . ?
H9BA C9B H9BC 109.5 . . ?
H9BB C9B H9BC 109.5 . . ?
C28B C30B H30A 115(3) . . ?
C28B C30B H30B 119(3) . . ?
C28B C30B H30C 109(3) . . ?
H30A C30B H30B 92(4) . . ?
H30A C30B H30C 115(4) . . ?
H30B C30B H30C 105(4) . . ?
C10A C12A H12D 108(3) . . ?
C10A C12A H12E 109(3) . . ?
C10A C12A H12F 111(3) . . ?
H12D C12A H12E 105(4) . . ?
H12D C12A H12F 116(4) . . ?
H12E C12A H12F 108(4) . . ?
C16A C18A H18D 109.5 . . ?
C16A C18A H18E 109.5 . . ?
C16A C18A H18F 109.5 . . ?
H18D C18A H18E 109.5 . . ?
H18D C18A H18F 109.5 . . ?
H18E C18A H18F 109.5 . . ?
C25A C27A H27D 113(2) . . ?
C25A C27A H27E 113(3) . . ?
C25A C27A H27F 114(3) . . ?
H27D C27A H27E 107(4) . . ?
H27D C27A H27F 99(3) . . ?
H27E C27A H27F 109(4) . . ?
C16A C17A H17D 109.5 . . ?
C16A C17A H17E 109.5 . . ?
C16A C17A H17F 109.5 . . ?
H17D C17A H17E 109.5 . . ?
H17D C17A H17F 109.5 . . ?
H17E C17A H17F 109.5 . . ?
C10A C11A H11D 111(2) . . ?
C10A C11A H11E 111(3) . . ?
C10A C11A H11F 114(2) . . ?
H11D C11A H11E 110(3) . . ?
H11D C11A H11F 102(3) . . ?
H11E C11A H11F 109(4) . . ?
C22A C23A H23D 109.5 . . ?
C22A C23A H23E 109.5 . . ?
C22A C23A H23F 109.5 . . ?
H23D C23A H23E 109.5 . . ?
H23D C23A H23F 109.5 . . ?
H23E C23A H23F 109.5 . . ?
C7A C9A H9AA 120(2) . . ?
C7A C9A H9AB 107(3) . . ?
C7A C9A H9AC 109(3) . . ?
H9AA C9A H9AB 110(4) . . ?
H9AA C9A H9AC 106(4) . . ?
H9AB C9A H9AC 103(4) . . ?
C28A C29A H29D 116(3) . . ?
C28A C29A H29E 107(3) . . ?
C28A C29A H29F 113(4) . . ?
H29D C29A H29E 99(4) . . ?
H29D C29A H29F 116(4) . . ?
H29E C29A H29F 103(4) . . ?
C22A C24A H24D 109.5 . . ?
C22A C24A H24E 109.5 . . ?
C22A C24A H24F 109.5 . . ?
H24D C24A H24E 109.5 . . ?
H24D C24A H24F 109.5 . . ?
H24E C24A H24F 109.5 . . ?

loop_
_geom_torsion_atom_site_label_1
_geom_torsion_atom_site_label_2
_geom_torsion_atom_site_label_3
_geom_torsion_atom_site_label_4
_geom_torsion
_geom_torsion_site_symmetry_1
_geom_torsion_site_symmetry_2
_geom_torsion_site_symmetry_3
_geom_torsion_site_symmetry_4
_geom_torsion_publ_flag
Ce1B N4B C4B C3B 33.3(3) . . . . ?
Ce1B N4B C2B C1B 31.3(3) . . . . ?
Ce1B N4B C6B C5B 37.0(3) . . . . ?
Ce1B N1B C1B C2B 55.5(3) . . . . ?
Ce1B N2B C3B C4B 52.9(3) . . . . ?
Ce1B N3B C5B C6B 43.4(3) . . . . ?
Ce1A N4A C4A C3A -29.1(3) . . . . ?
Ce1A N4A C6A C5A -32.6(3) . . . . ?
Ce1A N4A C2A C1A -31.9(3) . . . . ?
Ce1A N1A C1A C2A -54.2(3) . . . . ?
Ce1A N3A C5A C6A -54.3(3) . . . . ?
Ce1A N2A C3A C4A -60.3(3) . . . . ?
Si1B N1B C1B C2B -128.8(2) . . . . ?
Si1A N1A C1A C2A 125.4(3) . . . . ?
Si2A N2A C3A Ce1A -178.8(3) . . . . ?
Si2A N2A C3A C4A 120.9(3) . . . . ?
Si3A N3A C5A C6A 130.0(2) . . . . ?
Si3B N3B C5B C6B -131.9(3) . . . . ?
Si2B N2B C3B C4B -122.6(3) . . . . ?
N4A C4A C3A Ce1A 23.2(2) . . . . ?
N4A C4A C3A N2A 58.7(4) . . . . ?
N4A C2A C1A N1A 56.7(4) . . . . ?
N4B C4B C3B N2B -57.5(4) . . . . ?
N1B Si1B C10B C12B 164.3(3) . . . . ?
N1B Si1B C10B C11B -68.7(3) . . . . ?
N1B Si1B C7B C8B -60.6(3) . . . . ?
N1B Si1B C7B C9B 65.1(3) . . . . ?
N1B Si1B C13B C15B -178.1(3) . . . . ?
N1B Si1B C13B C14B 53.7(3) . . . . ?
N1B C1B C2B N4B -56.4(4) . . . . ?
N1A Si1A C7A C8A -53.9(3) . . . . ?
N1A Si1A C7A C9A 73.0(4) . . . . ?
N2B Si2B C16B C17B 75.7(3) . . . . ?
N2B Si2B C16B C18B -157.0(3) . . . . ?
N2B Si2B C22B C23B -40.8(4) . . . . ?
N2B Si2B C22B C24B -169.4(3) . . . . ?
N2B Si2B C19B C20B 60.5(3) . . . . ?
N2B Si2B C19B C21B -65.3(3) . . . . ?
N3A Si3A C25A C26A 58.6(3) . . . . ?
N3A Si3A C25A C27A -65.8(3) . . . . ?
N3A Si3A C31A C33A -47.8(3) . . . . ?
N3A Si3A C31A C32A -176.4(3) . . . . ?
N3A Si3A C28A C30A -164.3(3) . . . . ?
N3A Si3A C28A C29A 69.0(3) . . . . ?
N3A C5A C6A N4A 56.2(4) . . . . ?
N3B Si3B C31B C33B -48.7(3) . . . . ?
N3B Si3B C31B C32B -177.8(3) . . . . ?
N3B Si3B C25B C27B 72.3(3) . . . . ?
N3B Si3B C25B C26B -160.5(3) . . . . ?
N3B Si3B C28B C29B -67.2(3) . . . . ?
N3B Si3B C28B C30B 57.1(4) . . . . ?
N3B C5B C6B N4B -53.5(4) . . . . ?
N2A Si2A C19A C20A 69.7(3) . . . . ?
N2A Si2A C19A C21A -54.1(3) . . . . ?
N2A Si2A C16A C18A -169.2(3) . . . . ?
N2A Si2A C16A C17A 63.3(3) . . . . ?
N2A Si2A C22A C23A -59.5(4) . . . . ?
N2A Si2A C22A C24A 167.5(4) . . . . ?
C31B Si3B N3B Ce1B 152.57(17) . . . . ?
C31B Si3B N3B C5B -32.7(3) . . . . ?
C31B Si3B C25B C27B -51.1(3) . . . . ?
C31B Si3B C25B C26B 76.0(4) . . . . ?
C31B Si3B C28B C29B 53.9(4) . . . . ?
C31B Si3B C28B C30B 178.2(3) . . . . ?
C10B Si1B N1B Ce1B -20.4(2) . . . . ?
C10B Si1B N1B C1B 164.6(2) . . . . ?
C10B Si1B C7B C8B 57.0(3) . . . . ?
C10B Si1B C7B C9B -177.4(3) . . . . ?
C10B Si1B C13B C15B 61.8(4) . . . . ?
C10B Si1B C13B C14B -66.4(3) . . . . ?
C4B N4B C2B C1B 148.6(3) . . . . ?
C4B N4B C6B C5B -80.0(3) . . . . ?
C2B N4B C4B C3B -85.0(3) . . . . ?
C2B N4B C6B C5B 154.9(3) . . . . ?
C16B Si2B N2B Ce1B 17.4(2) . . . . ?
C16B Si2B N2B C3B -167.9(2) . . . . ?
C16B Si2B C22B C23B 78.5(4) . . . . ?
C16B Si2B C22B C24B -50.0(3) . . . . ?
C16B Si2B C19B C20B -55.6(3) . . . . ?
C16B Si2B C19B C21B 178.7(3) . . . . ?
C25A Si3A N3A Ce1A -96.1(2) . . . . ?
C25A Si3A N3A C5A 79.1(3) . . . . ?
C25A Si3A C31A C33A -168.8(3) . . . . ?
C25A Si3A C31A C32A 62.7(3) . . . . ?
C25A Si3A C28A C30A -45.8(4) . . . . ?
C25A Si3A C28A C29A -172.6(3) . . . . ?
C7B Si1B N1B Ce1B 97.6(2) . . . . ?
C7B Si1B N1B C1B -77.4(3) . . . . ?
C7B Si1B C10B C12B 43.6(3) . . . . ?
C7B Si1B C10B C11B 170.5(3) . . . . ?
C7B Si1B C13B C15B -56.2(4) . . . . ?
C7B Si1B C13B C14B 175.6(3) . . . . ?
C6B N4B C4B C3B 150.7(3) . . . . ?
C6B N4B C2B C1B -86.0(3) . . . . ?
C19A Si2A N2A Ce1A -98.7(2) . . . . ?
C19A Si2A N2A C3A 79.9(3) . . . . ?
C19A Si2A C16A C18A -49.7(3) . . . . ?
C19A Si2A C16A C17A -177.2(3) . . . . ?
C19A Si2A C22A C23A 178.9(3) . . . . ?
C19A Si2A C22A C24A 45.9(5) . . . . ?
C16A Si2A N2A Ce1A 18.4(2) . . . . ?
C16A Si2A N2A C3A -163.1(3) . . . . ?
C16A Si2A C19A C20A -46.9(3) . . . . ?
C16A Si2A C19A C21A -170.6(3) . . . . ?
C16A Si2A C22A C23A 60.7(4) . . . . ?
C16A Si2A C22A C24A -72.4(5) . . . . ?
C4A N4A C6A C5A -149.4(3) . . . . ?
C4A N4A C2A C1A 85.1(3) . . . . ?
C13A Si1A N1A Ce1A -120.24(19) . . . . ?
C13A Si1A N1A C1A 60.2(3) . . . . ?
C13A Si1A C7A C8A 179.0(3) . . . . ?
C13A Si1A C7A C9A -54.1(4) . . . . ?
C6A N4A C4A C3A 88.5(3) . . . . ?
C6A N4A C2A C1A -150.3(3) . . . . ?
C2A N4A C4A C3A -146.2(3) . . . . ?
C2A N4A C6A C5A 85.1(3) . . . . ?
C25B Si3B N3B Ce1B 28.4(2) . . . . ?
C25B Si3B N3B C5B -156.9(2) . . . . ?
C25B Si3B C31B C33B 72.6(3) . . . . ?
C25B Si3B C31B C32B -56.5(3) . . . . ?
C25B Si3B C28B C29B 175.6(3) . . . . ?
C25B Si3B C28B C30B -60.0(4) . . . . ?
C13B Si1B N1B Ce1B -144.05(19) . . . . ?
C13B Si1B N1B C1B 41.0(3) . . . . ?
C13B Si1B C10B C12B -73.4(3) . . . . ?
C13B Si1B C10B C11B 53.5(3) . . . . ?
C13B Si1B C7B C8B 178.3(3) . . . . ?
C13B Si1B C7B C9B -56.0(3) . . . . ?
C31A Si3A N3A Ce1A 144.66(17) . . . . ?
C31A Si3A N3A C5A -40.1(3) . . . . ?
C31A Si3A C25A C26A -179.7(3) . . . . ?
C31A Si3A C25A C27A 55.8(3) . . . . ?
C31A Si3A C28A C30A 73.1(4) . . . . ?
C31A Si3A C28A C29A -53.6(3) . . . . ?
C28A Si3A N3A Ce1A 20.9(2) . . . . ?
C28A Si3A N3A C5A -163.9(2) . . . . ?
C28A Si3A C25A C26A -57.3(3) . . . . ?
C28A Si3A C25A C27A 178.3(3) . . . . ?
C28A Si3A C31A C33A 72.0(3) . . . . ?
C28A Si3A C31A C32A -56.6(3) . . . . ?
C22B Si2B N2B Ce1B 141.18(18) . . . . ?
C22B Si2B N2B C3B -44.1(3) . . . . ?
C22B Si2B C16B C17B -46.8(3) . . . . ?
C22B Si2B C16B C18B 80.5(3) . . . . ?
C22B Si2B C19B C20B -177.8(3) . . . . ?
C22B Si2B C19B C21B 56.5(3) . . . . ?
C19B Si2B N2B Ce1B -100.1(2) . . . . ?
C19B Si2B N2B C3B 74.6(3) . . . . ?
C19B Si2B C16B C17B -164.5(3) . . . . ?
C19B Si2B C16B C18B -37.2(3) . . . . ?
C19B Si2B C22B C23B -162.7(3) . . . . ?
C19B Si2B C22B C24B 68.8(3) . . . . ?
C10A Si1A N1A Ce1A -2.6(2) . . . . ?
C10A Si1A N1A C1A 177.9(2) . . . . ?
C10A Si1A C7A C8A 62.2(3) . . . . ?
C10A Si1A C7A C9A -170.9(3) . . . . ?
C28B Si3B N3B Ce1B -89.2(2) . . . . ?
C28B Si3B N3B C5B 85.5(3) . . . . ?
C28B Si3B C31B C33B -168.5(3) . . . . ?
C28B Si3B C31B C32B 62.4(3) . . . . ?
C28B Si3B C25B C27B -169.2(2) . . . . ?
C28B Si3B C25B C26B -42.1(4) . . . . ?
C7A Si1A N1A Ce1A 114.0(2) . . . . ?
C7A Si1A N1A C1A -65.5(3) . . . . ?
C22A Si2A N2A Ce1A 142.4(2) . . . . ?
C22A Si2A N2A C3A -39.0(3) . . . . ?
C22A Si2A C19A C20A -168.9(3) . . . . ?
C22A Si2A C19A C21A 67.3(3) . . . . ?
C22A Si2A C16A C18A 68.2(4) . . . . ?
C22A Si2A C16A C17A -59.3(3) . . . . ?

_shelx_res_file                  
;
TITL fcetrentips_a.res in P2(1)/n
    fcetrentips.res
    created by SHELXL-2018/3 at 15:28:17 on 14-May-2024
REM Old TITL
REM SHELXT solution in P2(1)/n: R1 0.086, Rweak 0.005, Alpha 0.035
REM <I/s> 1.338 for 498 systematic absences, Orientation as input
REM Formula found by SHELXT: Ce2 N8 Si6 F2 C66
CELL 0.71073 20.3562 19.958 20.6752 90 103.739 90
ZERR 1 0.001 0.0009 0.0011 0 0.004 0
LATT 1
SYMM 0.5-X,0.5+Y,0.5-Z
SFAC C H Ce F N Si
UNIT 264 600 8 8 32 24

L.S. 10
PLAN  5
TEMP -123.15
CONF
list 4
MORE -1
BOND $H
fmap 2
acta
OMIT -21 12 2
OMIT 0 1 17
OMIT 1 3 20
OMIT 1 14 1
OMIT 14 1 3
REM <olex2.extras>
REM <HklSrc "%.\\FCeTRENTIPS.hkl">
REM </olex2.extras>

WGHT    0.039700    7.194200
FVAR       0.12751
CE1B  3    0.598906    0.256920    0.213342    11.00000    0.04150    0.04295 =
         0.03980    0.00003    0.01271   -0.00045
CE1A  3    0.276632    0.263873    0.390743    11.00000    0.04033    0.04396 =
         0.04076    0.00031    0.01233    0.00056
SI1B  6    0.536490    0.417068    0.146608    11.00000    0.04367    0.04414 =
         0.04468    0.00204    0.01065    0.00169
SI1A  6    0.154064    0.285606    0.236119    11.00000    0.04333    0.05143 =
         0.04594    0.00114    0.00930   -0.00150
SI2A  6    0.350192    0.415773    0.468245    11.00000    0.05235    0.04463 =
         0.04317   -0.00316    0.01066   -0.00095
SI3A  6    0.323739    0.098043    0.445781    11.00000    0.04822    0.04500 =
         0.04779    0.00414    0.01672    0.00338
SI3B  6    0.525357    0.096613    0.162878    11.00000    0.05110    0.04462 =
         0.04540   -0.00004    0.01120   -0.00642
SI2B  6    0.759886    0.242334    0.328998    11.00000    0.04357    0.04763 =
         0.04845    0.00396    0.00916   -0.00083
F1B   4    0.640153    0.253873    0.129387    11.00000    0.06449    0.05098 =
         0.04876   -0.00228    0.02767   -0.00314
F1A   4    0.356854    0.263774    0.343053    11.00000    0.04758    0.05740 =
         0.05740    0.00452    0.02276    0.00266
N4A   5    0.182675    0.267680    0.458070    11.00000    0.04668    0.04933 =
         0.04839    0.00209    0.01751    0.00408
N4B   5    0.536543    0.267310    0.309364    11.00000    0.04675    0.04704 =
         0.04584    0.00228    0.01655    0.00140
N1B   5    0.531800    0.346976    0.195187    11.00000    0.04102    0.04882 =
         0.04832    0.00234    0.01330    0.00276
N1A   5    0.179865    0.294837    0.321826    11.00000    0.04127    0.04881 =
         0.04692    0.00201    0.01100    0.00244
N2B   5    0.677093    0.270858    0.308278    11.00000    0.04790    0.04777 =
         0.04051    0.00131    0.01087    0.00050
N3A   5    0.264776    0.162634    0.432750    11.00000    0.04438    0.04536 =
         0.04843    0.00150    0.01717   -0.00121
N3B   5    0.547858    0.158759    0.223503    11.00000    0.04947    0.04644 =
         0.04485   -0.00011    0.01629   -0.00146
N2A   5    0.303927    0.342679    0.468495    11.00000    0.05207    0.05206 =
         0.04038   -0.00287    0.01314   -0.00046
C31B  1    0.523857    0.010913    0.201539    11.00000    0.05597    0.04762 =
         0.05316    0.00019    0.01797   -0.00607
C5A   1    0.198568    0.147965    0.445982    11.00000    0.04323    0.05050 =
         0.05747    0.00538    0.01668    0.00139
C10B  1    0.625976    0.421200    0.135365    11.00000    0.04594    0.04464 =
         0.05312    0.00204    0.01326    0.00067
C4B   1    0.589223    0.269365    0.372142    11.00000    0.05552    0.05679 =
         0.04209    0.00123    0.01514    0.00451
C1B   1    0.472666    0.343160    0.225086    11.00000    0.04612    0.05291 =
         0.05516    0.00497    0.01669    0.00306
C2B   1    0.495584    0.329816    0.299052    11.00000    0.05131    0.05084 =
         0.05312    0.00261    0.02191    0.00597
C3B   1    0.651429    0.304622    0.361167    11.00000    0.05194    0.05274 =
         0.04394   -0.00236    0.00989    0.00082
C5B   1    0.525567    0.146903    0.285532    11.00000    0.05257    0.05063 =
         0.05090    0.00302    0.01964   -0.00087
C16B  1    0.781257    0.220103    0.247452    11.00000    0.04866    0.05122 =
         0.06178   -0.00015    0.01732    0.00233
C25A  1    0.304972    0.037792    0.373100    11.00000    0.06864    0.05489 =
         0.05482    0.00025    0.02212    0.00788
C7B   1    0.477181    0.410696    0.061026    11.00000    0.04915    0.05859 =
         0.04963    0.00645    0.00639   -0.00350
C6B   1    0.492126    0.208330    0.305571    11.00000    0.05072    0.05218 =
         0.05144    0.00193    0.02113   -0.00142
C19A  1    0.441228    0.404630    0.516030    11.00000    0.05575    0.05661 =
         0.04789   -0.00147    0.00799   -0.00560
C16A  1    0.350669    0.433255    0.378790    11.00000    0.06534    0.05053 =
         0.04988    0.00164    0.01315   -0.00680
C4A   1    0.202394    0.320809    0.509261    11.00000    0.05913    0.05557 =
         0.04922   -0.00314    0.02265    0.00178
C13A  1    0.134646    0.368328    0.190006    11.00000    0.05620    0.05992 =
         0.04729    0.00466    0.00998    0.00109
C6A   1    0.180661    0.201812    0.490004    11.00000    0.05119    0.05760 =
         0.05143    0.00717    0.02238    0.00358
C2A   1    0.118148    0.283148    0.410125    11.00000    0.04536    0.05440 =
         0.05498    0.00351    0.01637    0.00534
C25B  1    0.585975    0.101722    0.107023    11.00000    0.07250    0.05239 =
         0.04912   -0.00741    0.02174   -0.01773
C13B  1    0.510660    0.495491    0.186242    11.00000    0.06036    0.05046 =
         0.05796    0.00084    0.01837    0.00619
C31A  1    0.321690    0.048420    0.523588    11.00000    0.05102    0.04951 =
         0.05149    0.00705    0.01635    0.00741
C28A  1    0.408163    0.138043    0.449179    11.00000    0.04979    0.05509 =
         0.07593    0.02009    0.02019    0.00684
C27B  1    0.656520    0.076430    0.140495    11.00000    0.06760    0.05882 =
         0.07066   -0.00488    0.03188   -0.00930
AFIX 137
H27A  2    0.655099    0.027816    0.146697    11.00000   -1.50000
H27B  2    0.672082    0.098252    0.183902    11.00000   -1.50000
H27C  2    0.687731    0.086962    0.112404    11.00000   -1.50000
AFIX   0
C22B  1    0.818928    0.306751    0.379257    11.00000    0.05740    0.06040 =
         0.05631    0.00319    0.00830   -0.00846
C12B  1    0.634435    0.467687    0.079459    11.00000    0.05514    0.06187 =
         0.06764    0.01290    0.02322   -0.00014

C3A   1    0.278646    0.326646    0.527976    11.00000    0.06195    0.06269 =
         0.04199   -0.00235    0.01581   -0.00467
C1A   1    0.131283    0.327378    0.355073    11.00000    0.04802    0.05378 =
         0.05236    0.00264    0.01330    0.00468
C11B  1    0.678682    0.437931    0.199282    11.00000    0.04974    0.06741 =
         0.06330    0.00452    0.01052   -0.00456
C19B  1    0.768859    0.163916    0.382161    11.00000    0.04539    0.06158 =
         0.06498    0.01529    0.01021    0.00204
C10A  1    0.227742    0.245875    0.208384    11.00000    0.05450    0.06223 =
         0.05582   -0.00143    0.01526    0.00448
C28B  1    0.437233    0.113283    0.110782    11.00000    0.05895    0.06122 =
         0.06239   -0.00509   -0.00096   -0.00098
C33B  1    0.584717   -0.008154    0.255827    11.00000    0.06867    0.05123 =
         0.05921    0.00584    0.01166   -0.00190
C33A  1    0.322220    0.089524    0.585448    11.00000    0.07348    0.06533 =
         0.05065    0.00450    0.01310    0.00999
C17B  1    0.794582    0.280666    0.207507    11.00000    0.06364    0.06533 =
         0.05802    0.00329    0.02244   -0.00316
C20B  1    0.725483    0.106876    0.345831    11.00000    0.05478    0.05254 =
         0.09017    0.01477    0.01431   -0.00174
AFIX 137
H20A  2    0.677745    0.120016    0.335829    11.00000   -1.50000
H20B  2    0.732118    0.066843    0.374087    11.00000   -1.50000
H20C  2    0.738706    0.097105    0.304226    11.00000   -1.50000
AFIX   0

C7A   1    0.079922    0.226260    0.212344    11.00000    0.05962    0.07133 =
         0.05242   -0.00390    0.01216   -0.01712
C26A  1    0.306014    0.074115    0.308088    11.00000    0.10233    0.07506 =
         0.04864    0.00044    0.02261    0.00558
AFIX 137
H26D  2    0.268190    0.105772    0.297173    11.00000   -1.50000
H26E  2    0.301773    0.041295    0.272073    11.00000   -1.50000
H26F  2    0.348745    0.098517    0.313422    11.00000   -1.50000
AFIX   0

C23B  1    0.805544    0.378881    0.356244    11.00000    0.06081    0.05818 =
         0.07100   -0.00287    0.00552   -0.01022
C32B  1    0.506996   -0.044455    0.149414    11.00000    0.07201    0.04871 =
         0.06507   -0.00325    0.01915   -0.01241
C32A  1    0.375821   -0.005928    0.538942    11.00000    0.07316    0.06132 =
         0.06303    0.01944    0.02783    0.01747
C15B  1    0.511517    0.558518    0.144594    11.00000    0.10046    0.05182 =
         0.06963    0.00531    0.03035    0.01394
C20A  1    0.480610    0.358317    0.480450    11.00000    0.05910    0.07767 =
         0.07508    0.00450    0.01526    0.00738
C14B  1    0.548458    0.508065    0.258133    11.00000    0.08312    0.05453 =
         0.06245   -0.00843    0.02058    0.00376
AFIX 137
H14A  2    0.550169    0.466538    0.283776    11.00000   -1.50000
H14B  2    0.524934    0.542725    0.277556    11.00000   -1.50000
H14C  2    0.594583    0.523019    0.259313    11.00000   -1.50000
AFIX   0
C18B  1    0.839063    0.169391    0.252860    11.00000    0.06333    0.06469 =
         0.08618    0.00331    0.03036    0.01171

C15A  1    0.091217    0.418253    0.216956    11.00000    0.07165    0.06466 =
         0.07752    0.01929    0.02679    0.01652
AFIX 137
H15D  2    0.083604    0.458091    0.188440    11.00000   -1.50000
H15E  2    0.114434    0.431217    0.262349    11.00000   -1.50000
H15F  2    0.047664    0.397581    0.217425    11.00000   -1.50000
AFIX   0
C30A  1    0.464227    0.089742    0.441576    11.00000    0.05544    0.07747 =
         0.09894    0.02948    0.03287    0.01628

C26B  1    0.560726    0.068109    0.038919    11.00000    0.09384    0.07006 =
         0.05877   -0.01480    0.03133   -0.03133
C22A  1    0.313936    0.487052    0.509622    11.00000    0.07969    0.05745 =
         0.06977   -0.01285    0.02054    0.00709
C8A   1    0.096961    0.159491    0.249080    11.00000    0.09712    0.06929 =
         0.07423    0.00212    0.00658   -0.03527
AFIX 137
H8AA  2    0.141293    0.143916    0.244514    11.00000   -1.50000
H8AB  2    0.062468    0.126171    0.229883    11.00000   -1.50000
H8AC  2    0.098020    0.165683    0.296338    11.00000   -1.50000
AFIX   0
C21A  1    0.445515    0.379042    0.586251    11.00000    0.06616    0.09015 =
         0.05000    0.00218    0.00280    0.00432

C21B  1    0.754723    0.174538    0.450351    11.00000    0.06772    0.08308 =
         0.06609    0.02449    0.01177    0.00743
C8B   1    0.492923    0.350910    0.021936    11.00000    0.09738    0.06389 =
         0.05388   -0.00674    0.00389   -0.00864
AFIX 137
H8BA  2    0.539870    0.353706    0.017964    11.00000   -1.50000
H8BB  2    0.462464    0.350928   -0.022577    11.00000   -1.50000
H8BC  2    0.486603    0.309483    0.045178    11.00000   -1.50000
AFIX   0
C29B  1    0.382491    0.105436    0.149083    11.00000    0.04907    0.08435 =
         0.09459   -0.00826    0.00403    0.00266

C14A  1    0.106043    0.356862    0.115685    11.00000    0.07591    0.07602 =
         0.05445    0.01171    0.00571   -0.00238
AFIX 137
H14D  2    0.066080    0.327963    0.109126    11.00000   -1.50000
H14E  2    0.140368    0.335276    0.096604    11.00000   -1.50000
H14F  2    0.093306    0.399983    0.093583    11.00000   -1.50000
AFIX   0

C24B  1    0.893483    0.289107    0.387421    11.00000    0.04928    0.07576 =
         0.07512    0.01100    0.00119   -0.00676
C9B   1    0.402701    0.410239    0.063989    11.00000    0.05431    0.12421 =
         0.06192    0.01467    0.00308   -0.01276
AFIX 137
H9BA  2    0.393475    0.370047    0.087592    11.00000   -1.50000
H9BB  2    0.373966    0.410146    0.018650    11.00000   -1.50000
H9BC  2    0.393014    0.450231    0.087619    11.00000   -1.50000
AFIX   0
C30B  1    0.432412    0.182640    0.078911    11.00000    0.08754    0.07054 =
         0.07075    0.00848   -0.00353    0.01060

C12A  1    0.207024    0.199978    0.146929    11.00000    0.07639    0.09651 =
         0.07869   -0.02614    0.02387    0.00741
C18A  1    0.400003    0.488657    0.369192    11.00000    0.08277    0.07866 =
         0.07018    0.01845    0.01044   -0.02331
AFIX 137
H18D  2    0.383444    0.532149    0.380594    11.00000   -1.50000
H18E  2    0.403256    0.489217    0.322659    11.00000   -1.50000
H18F  2    0.444746    0.479907    0.398208    11.00000   -1.50000
AFIX   0
C27A  1    0.238451    0.000941    0.367009    11.00000    0.08271    0.06875 =
         0.06418   -0.01573    0.01828   -0.00756
C17A  1    0.281613    0.447073    0.332809    11.00000    0.08474    0.08370 =
         0.04973    0.01336   -0.00113   -0.01612
AFIX 137
H17D  2    0.249603    0.412412    0.339110    11.00000   -1.50000
H17E  2    0.285413    0.446643    0.286439    11.00000   -1.50000
H17F  2    0.265401    0.491053    0.343299    11.00000   -1.50000
AFIX   0
C11A  1    0.280050    0.296255    0.196408    11.00000    0.05114    0.08674 =
         0.06900    0.00925    0.02268    0.00393
C23A  1    0.241809    0.505284    0.478537    11.00000    0.08938    0.06436 =
         0.12454   -0.01014    0.02342    0.02270
AFIX 137
H23D  2    0.239587    0.529884    0.437051    11.00000   -1.50000
H23E  2    0.224156    0.533485    0.509346    11.00000   -1.50000
H23F  2    0.214593    0.464385    0.468920    11.00000   -1.50000
AFIX   0
C9A   1    0.011492    0.251837    0.219858    11.00000    0.05704    0.11636 =
         0.07236   -0.01944    0.01872   -0.02590
C29A  1    0.432472    0.180857    0.511507    11.00000    0.05275    0.07237 =
         0.12257   -0.00598    0.00830   -0.00848
C24A  1    0.358743    0.546698    0.524452    11.00000    0.11190    0.08540 =
         0.22945   -0.08864    0.03320   -0.00692
AFIX 137
H24D  2    0.403944    0.532712    0.549009    11.00000   -1.50000
H24E  2    0.340030    0.578480    0.551464    11.00000   -1.50000
H24F  2    0.361792    0.568220    0.482661    11.00000   -1.50000
AFIX   0

H5BA  2    0.565512    0.136032    0.324157    11.00000    0.03825
H5AA  2    0.160795    0.143163    0.403548    11.00000    0.05241
H4AA  2    0.181929    0.361194    0.485992    11.00000    0.04637
H1BA  2    0.446444    0.386020    0.219300    11.00000    0.04369
H3BA  2    0.640653    0.352421    0.349913    11.00000    0.04491
H2BA  2    0.526053    0.368139    0.319740    11.00000    0.04545
H2AA  2    0.096873    0.238947    0.391905    11.00000    0.04881
H21A  2    0.709479    0.187146    0.448764    11.00000    0.05933
H1AA  2    0.088384    0.337959    0.321857    11.00000    0.05314
H6BA  2    0.478896    0.202652    0.347190    11.00000    0.04277
H25B  2    0.590304    0.150008    0.099226    11.00000    0.04961
H19B  2    0.817441    0.155166    0.389801    11.00000    0.05873
H2AB  2    0.086361    0.306540    0.433095    11.00000    0.05467
H10A  2    0.249208    0.213568    0.246719    11.00000    0.06439
H12A  2    0.628256    0.515317    0.092466    11.00000    0.06808
H5AB  2    0.198750    0.105535    0.469592    11.00000    0.05561
H16B  2    0.741584    0.196179    0.222447    11.00000    0.04192
H6AA  2    0.137631    0.194906    0.499800    11.00000    0.04925
H19A  2    0.461379    0.448069    0.518581    11.00000    0.05412
H6AB  2    0.212601    0.201228    0.531752    11.00000    0.05073
H17A  2    0.837940    0.304230    0.228552    11.00000    0.06603
H3AA  2    0.294340    0.361366    0.567643    11.00000    0.05519
H33A  2    0.580845   -0.052624    0.273114    11.00000    0.05815
H6BB  2    0.448110    0.216839    0.269361    11.00000    0.05715
H21D  2    0.424087    0.410621    0.615347    11.00000    0.07047
H5BB  2    0.495168    0.109104    0.282927    11.00000    0.04837
H2BB  2    0.455963    0.324869    0.320539    11.00000    0.05712
H3AB  2    0.301829    0.283211    0.551112    11.00000    0.06616
H33D  2    0.315101    0.063545    0.625228    11.00000    0.06666
H23A  2    0.759086    0.393705    0.351686    11.00000    0.06587
H32A  2    0.466860   -0.036445    0.115975    11.00000    0.07262
H4AB  2    0.183239    0.312427    0.545118    11.00000    0.05374
H17B  2    0.760855    0.311838    0.202214    11.00000    0.06529
H12B  2    0.680347    0.468776    0.075314    11.00000    0.06021
H10B  2    0.634126    0.377953    0.122968    11.00000    0.05661
H7B   2    0.484693    0.452168    0.039704    11.00000    0.05895
H32D  2    0.370277   -0.033886    0.573344    11.00000    0.06527
H11A  2    0.673057    0.408375    0.239117    11.00000    0.07349
H28A  2    0.398622    0.168608    0.410025    11.00000    0.05735
H13B  2    0.462760    0.486225    0.184586    11.00000    0.05272
H11D  2    0.261174    0.325152    0.157978    11.00000    0.05512
H21B  2    0.782135    0.210556    0.478403    11.00000    0.05819
H31A  2    0.278207    0.024974    0.511395    11.00000    0.05813
H23B  2    0.834245    0.407138    0.388682    11.00000    0.07545
H11B  2    0.725364    0.433451    0.193159    11.00000    0.06913
H11E  2    0.319763    0.273792    0.189784    11.00000    0.08302
H24A  2    0.903083    0.242879    0.402575    11.00000    0.08534
H32B  2    0.503498   -0.088014    0.171599    11.00000    0.07279
H16A  2    0.368528    0.392142    0.366391    11.00000    0.05861
H31B  2    0.488337    0.014612    0.219550    11.00000    0.05399
H30A  2    0.464684    0.192105    0.056261    11.00000    0.06724
H33B  2    0.627519   -0.011508    0.242498    11.00000    0.05801
H1AB  2    0.148028    0.371787    0.372601    11.00000    0.06325
H18A  2    0.882711    0.188679    0.279058    11.00000    0.08355
H21C  2    0.761600    0.133492    0.478262    11.00000    0.07441
H11C  2    0.676673    0.487860    0.214636    11.00000    0.07753
H18B  2    0.843963    0.158414    0.203432    11.00000    0.09010
H28B  2    0.425129    0.082493    0.075544    11.00000    0.06007
H15A  2    0.497664    0.597085    0.168147    11.00000    0.07000
H13A  2    0.180436    0.391119    0.198629    11.00000    0.06281
H12C  2    0.599539    0.460218    0.033648    11.00000    0.06817
H4BA  2    0.601179    0.225085    0.387016    11.00000    0.05138
H1BB  2    0.439868    0.310246    0.202073    11.00000    0.05315
H3BB  2    0.684750    0.303846    0.404155    11.00000    0.06223
H29A  2    0.387903    0.137842    0.186954    11.00000    0.07725
H7A   2    0.075089    0.222241    0.162893    11.00000    0.05107
H17C  2    0.800379    0.266958    0.163294    11.00000    0.08258
H4BB  2    0.571640    0.292123    0.406721    11.00000    0.06338
H22B  2    0.810914    0.303055    0.422440    11.00000    0.05205
H33E  2    0.365617    0.109568    0.598416    11.00000    0.07902
H30D  2    0.475561    0.062142    0.478543    11.00000    0.07361
H27D  2    0.226215   -0.029609    0.326616    11.00000    0.07138
H20D  2    0.455594    0.315899    0.468879    11.00000    0.06918
H9AA  2   -0.008260    0.295581    0.196837    11.00000    0.07155
H27E  2    0.237274   -0.025514    0.405222    11.00000    0.09351
H32E  2    0.419451    0.013962    0.553910    11.00000    0.07449
H18C  2    0.829974    0.127476    0.273545    11.00000    0.07984
H24B  2    0.907145    0.289790    0.346754    11.00000    0.08315
H15B  2    0.557596    0.569829    0.142717    11.00000    0.09860
H15C  2    0.489028    0.553126    0.100814    11.00000    0.08850
H32F  2    0.374650   -0.033730    0.499847    11.00000    0.09865
H12D  2    0.251950    0.181683    0.135160    11.00000    0.09031
H11F  2    0.294016    0.329567    0.232433    11.00000    0.07760
H23C  2    0.817428    0.385585    0.309895    11.00000    0.08420
H9AB  2    0.014049    0.254179    0.266552    11.00000    0.09585
H9AC  2   -0.022583    0.217395    0.204249    11.00000    0.09007
H20E  2    0.490830    0.379767    0.442555    11.00000    0.08447
H25A  2    0.339376    0.006241    0.380284    11.00000    0.07196
H32C  2    0.545796   -0.051127    0.128374    11.00000    0.07304
H33F  2    0.290150    0.126295    0.577361    11.00000    0.08209
H21E  2    0.494472    0.376735    0.611632    11.00000    0.09076
H20F  2    0.524483    0.348608    0.513205    11.00000    0.08386
H30B  2    0.445396    0.226000    0.110202    11.00000    0.09124
H24C  2    0.919034    0.318935    0.414976    11.00000    0.08236
H12E  2    0.183945    0.228387    0.106759    11.00000    0.11733
H26A  2    0.516381    0.090237    0.013003    11.00000    0.08246
H26B  2    0.554488    0.021515    0.044495    11.00000    0.06381
H33C  2    0.600189    0.024454    0.291806    11.00000    0.08103
H26C  2    0.591417    0.074647    0.010822    11.00000    0.12015
H22A  2    0.318374    0.470647    0.557596    11.00000    0.09804
H30E  2    0.503739    0.114128    0.437874    11.00000    0.10926
H12F  2    0.173302    0.164482    0.153576    11.00000    0.10129
H30F  2    0.450303    0.060968    0.401138    11.00000    0.10368
H27F  2    0.197835    0.030958    0.356348    11.00000    0.08644
H21F  2    0.430310    0.335768    0.588605    11.00000    0.12199
H29D  2    0.402931    0.222308    0.516189    11.00000    0.08727
H29B  2    0.339853    0.114777    0.120267    11.00000    0.08792
H29E  2    0.472203    0.203280    0.507099    11.00000    0.09359
H29C  2    0.379277    0.059673    0.167539    11.00000    0.10649
H29F  2    0.447794    0.155081    0.550642    11.00000    0.12077
H30C  2    0.383163    0.191116    0.052487    11.00000    0.12201
HKLF 4


REM  fcetrentips_a.res in P2(1)/n
REM wR2 = 0.0998, GooF = S = 1.035, Restrained GooF = 1.035 for all data
REM R1 = 0.0371 for 16506 Fo > 4sig(Fo) and 0.0609 for all 22744 data
REM 1214 parameters refined using 0 restraints

END

WGHT      0.0394      7.2430

REM Highest difference peak  0.677,  deepest hole -0.873,  1-sigma level  0.068
Q1    1   0.2777  0.3129  0.4326  11.00000  0.05    0.68
Q2    1   0.5337  0.2582  0.1818  11.00000  0.05    0.60
Q3    1   0.6502  0.2581  0.2660  11.00000  0.05    0.59
Q4    1   0.2783  0.2020  0.3901  11.00000  0.05    0.58
Q5    1   0.5889  0.1963  0.2099  11.00000  0.05    0.54
;
_shelx_res_checksum              10397
_olex2_submission_special_instructions 'No special instructions were received'
_STOE_detector_distance          '60.0 mm'
_STOE_detector_pixelsize_x       '0.075 mm'
_STOE_detector_pixelsize_y       '0.075 mm'
_STOE_detector_size_x            '8.0 cm'
_STOE_detector_size_y            '7.7 cm'
_STOE_evaluation_integration_A   14.5
_STOE_evaluation_integration_B   0.7
_STOE_evaluation_integration_EMS 0.013
_STOE_evaluation_LANA_BIS_l_even_max -
_STOE_evaluation_LANA_BIS_l_odd_max -
_STOE_evaluation_LANA_BOS_l_even_max 4
_STOE_evaluation_LANA_BOS_l_odd_max 1
_STOE_evaluation_LANA_completeness 90.2
_STOE_evaluation_LANA_DXS_max_order 3
_STOE_evaluation_LANA_DYS_max_order 3
_STOE_evaluation_LANA_FS_max_order 3
_STOE_evaluation_LANA_max_2theta_available 61.3
_STOE_evaluation_LANA_max_2theta_desired 61.3
_STOE_evaluation_LANA_mean_redundancy 3.4
_STOE_evaluation_LANA_number_refls_after_OR 78608
_STOE_evaluation_LANA_number_refls_outliers 6628
_STOE_evaluation_LANA_number_refls_total 85236
_STOE_evaluation_LANA_number_refls_unique 23354
_STOE_evaluation_LANA_number_refls_written 78608
_STOE_evaluation_LANA_OR_c1      0.050
_STOE_evaluation_LANA_OR_c2      0
_STOE_evaluation_LANA_OR_c3      0
_STOE_evaluation_LANA_OR_c4      1.0
_STOE_evaluation_LANA_point_group 2/m
_STOE_evaluation_LANA_table      
;
#----------------------------------------------------------------------------
2Theta           7.3   13.7   20.1   26.5   32.9   39.3   45.7   52.1   58.5
#----------------------------------------------------------------------------
<Resolution>    4.89   2.90   2.02   1.52   1.25   1.05   0.91   0.81   0.74
N(total)        1317   3149   5293   6081  10663  14780  17290  17993   8670
<Redundancy>     7.5    5.6    4.5    3.2    3.8    3.9    3.5    3.1    2.2
Complet. [%%]   100.0  100.0   99.5   97.1   99.7  100.0  100.0   99.8   61.3
<I/sigma>       98.7   87.0   51.9   38.3   21.0   13.7    8.6    5.3    3.5
R(int)         0.018  0.020  0.024  0.023  0.028  0.035  0.051  0.077  0.104
#----------------------------------------------------------------------------
;
_STOE_measurement_identifier     FCeTRENTIPS
_STOE_measurement_max_exposure_per_frame '130.0 s'
_STOE_measurement_mean_exposure_per_frame '130.0 s'
_STOE_measurement_min_exposure_per_frame '130.0 s'
_STOE_measurement_total_exposure_time '20.0 h'
_STOE_measurement_total_frame_number 553
_STOE_measurement_total_run_number 7
_STOE_measurement_tube_power     '50.0 W'

# ===END
